# Supplementary material for: Community cohesion looseness in gene networks reveals individualized drug targets and resistance
Source: Brief Bioinform. 2024 Apr 15;25(3):bbae175. doi: 10.1093/bib/bbae175 (PMC11018546; doi:10.1093/bib/bbae175)
Supplement: Supplementary_table1_bbae175 [file supplementary_table1_bbae175.xlsx]

## Sheet: breast
Supplementary Table 1. The gene list of co-expressed communities in the normal breast tissue
Gene	Community
A1BG	BrM16
A2M	Unassigned
A2ML1	Unassigned
A4GALT	Unassigned
AAAS	BrM4
AACS	BrM8
AADAC	Unassigned
AADAT	Unassigned
AAED1	Unassigned
AAGAB	BrM12
AAK1	Unassigned
AAMDC	Unassigned
AAMP	Unassigned
AAR2	BrM21
AARD	BrM7
AARS	Unassigned
AARS2	BrM2
AARSD1	BrM6
AASDH	BrM13
AASDHPPT	BrM1
AASS	Unassigned
AATF	BrM11
AATK	Unassigned
ABAT	BrM12
ABC13.47488600E17.1	BrM24
ABCA1	Unassigned
ABCA10	Unassigned
ABCA12	Unassigned
ABCA13	Unassigned
ABCA2	Unassigned
ABCA3	Unassigned
ABCA4	Unassigned
ABCA5	BrM3
ABCA6	Unassigned
ABCA7	Unassigned
ABCA8	Unassigned
ABCA9	Unassigned
ABCB1	Unassigned
ABCB10	Unassigned
ABCB11	Unassigned
ABCB4	Unassigned
ABCB5	Unassigned
ABCB6	Unassigned
ABCB7	BrM1
ABCB8	BrM9
ABCB9	BrM2
ABCC1	Unassigned
ABCC10	BrM2
ABCC11	Unassigned
ABCC2	Unassigned
ABCC3	Unassigned
ABCC4	Unassigned
ABCC5	Unassigned
ABCC6	Unassigned
ABCC8	BrM12
ABCC9	Unassigned
ABCD1	BrM8
ABCD2	BrM8
ABCD3	BrM12
ABCD4	Unassigned
ABCE1	BrM11
ABCF1	BrM11
ABCF2	BrM11
ABCF3	BrM14
ABCG1	Unassigned
ABCG2	Unassigned
ABCG4	Unassigned
ABHD1	Unassigned
ABHD10	BrM13
ABHD11	BrM7
ABHD12	Unassigned
ABHD12B	Unassigned
ABHD13	BrM1
ABHD14A	Unassigned
ABHD14B	Unassigned
ABHD15	BrM8
ABHD16A	BrM6
ABHD17A	Unassigned
ABHD17B	BrM1
ABHD17C	BrM7
ABHD18	BrM3
ABHD2	Unassigned
ABHD3	Unassigned
ABHD4	Unassigned
ABHD5	BrM8
ABHD6	Unassigned
ABHD8	BrM4
ABI1	BrM3
ABI2	BrM5
ABI3	Unassigned
ABI3BP	Unassigned
ABL1	Unassigned
ABL2	Unassigned
ABLIM1	Unassigned
ABLIM2	Unassigned
ABLIM3	Unassigned
ABO	Unassigned
ABR	BrM1
ABRACL	Unassigned
ABT1	BrM6
ABTB1	Unassigned
ABTB2	Unassigned
AC004381.6	BrM23
AC006116.20	BrM22
AC025335.1	BrM4
AC131097.4	Unassigned
ACAA1	BrM6
ACAA2	BrM8
ACACA	Unassigned
ACACB	BrM8
ACAD10	BrM2
ACAD11	Unassigned
ACAD8	BrM9
ACAD9	Unassigned
ACADL	Unassigned
ACADM	Unassigned
ACADS	BrM8
ACADSB	BrM12
ACADVL	Unassigned
ACAN	Unassigned
ACAP1	Unassigned
ACAP2	BrM1
ACAP3	BrM2
ACAT1	BrM8
ACAT2	Unassigned
ACBD3	Unassigned
ACBD4	BrM4
ACBD5	Unassigned
ACBD6	BrM4
ACBD7	Unassigned
ACCS	Unassigned
ACD	BrM4
ACE	Unassigned
ACE2	Unassigned
ACER2	Unassigned
ACER3	BrM8
ACHE	Unassigned
ACIN1	BrM2
ACKR1	Unassigned
ACKR2	Unassigned
ACKR3	Unassigned
ACKR4	Unassigned
ACLY	Unassigned
ACO1	BrM8
ACO2	BrM8
ACOT1	Unassigned
ACOT11	Unassigned
ACOT13	Unassigned
ACOT2	BrM8
ACOT4	Unassigned
ACOT7	Unassigned
ACOT8	BrM6
ACOT9	Unassigned
ACOX1	BrM8
ACOX2	Unassigned
ACOX3	BrM9
ACOXL	Unassigned
ACP1	BrM6
ACP2	Unassigned
ACP5	BrM10
ACP6	BrM2
ACPP	Unassigned
ACR	Unassigned
ACRBP	BrM23
ACSBG1	Unassigned
ACSBG2	BrM23
ACSF2	Unassigned
ACSF3	BrM4
ACSL1	BrM8
ACSL3	BrM7
ACSL4	Unassigned
ACSL5	Unassigned
ACSL6	BrM23
ACSM1	Unassigned
ACSM2B	BrM20
ACSM3	Unassigned
ACSM5	BrM8
ACSS1	BrM26
ACSS2	BrM8
ACSS3	BrM8
ACTA1	BrM20
ACTA2	Unassigned
ACTB	Unassigned
ACTC1	BrM20
ACTG1	Unassigned
ACTG2	Unassigned
ACTL10	BrM23
ACTL6A	BrM6
ACTN1	Unassigned
ACTN2	BrM20
ACTN3	BrM20
ACTN4	Unassigned
ACTR10	BrM6
ACTR1A	BrM11
ACTR1B	BrM14
ACTR2	Unassigned
ACTR3	Unassigned
ACTR3B	BrM24
ACTR3C	BrM7
ACTR5	BrM2
ACTR6	BrM6
ACTR8	BrM17
ACTRT3	Unassigned
ACVR1	Unassigned
ACVR1B	BrM17
ACVR1C	BrM8
ACVR2A	BrM3
ACVR2B	BrM1
ACVRL1	Unassigned
ACY1	Unassigned
ACYP1	BrM4
ACYP2	Unassigned
ADA	Unassigned
ADAD2	Unassigned
ADAL	Unassigned
ADAM10	BrM1
ADAM11	BrM2
ADAM12	BrM27
ADAM15	Unassigned
ADAM17	BrM1
ADAM19	Unassigned
ADAM20	Unassigned
ADAM21	Unassigned
ADAM22	Unassigned
ADAM23	Unassigned
ADAM28	Unassigned
ADAM32	Unassigned
ADAM33	Unassigned
ADAM8	Unassigned
ADAM9	Unassigned
ADAMDEC1	Unassigned
ADAMTS1	Unassigned
ADAMTS10	Unassigned
ADAMTS12	Unassigned
ADAMTS13	BrM2
ADAMTS14	BrM27
ADAMTS15	Unassigned
ADAMTS16	Unassigned
ADAMTS17	BrM12
ADAMTS18	Unassigned
ADAMTS2	Unassigned
ADAMTS3	Unassigned
ADAMTS4	Unassigned
ADAMTS5	Unassigned
ADAMTS6	Unassigned
ADAMTS7	Unassigned
ADAMTS8	Unassigned
ADAMTS9	Unassigned
ADAMTSL1	Unassigned
ADAMTSL2	Unassigned
ADAMTSL3	Unassigned
ADAMTSL4	Unassigned
ADAMTSL5	BrM4
ADAP1	Unassigned
ADAP2	BrM10
ADAR	BrM1
ADARB1	Unassigned
ADARB2	BrM26
ADAT1	BrM1
ADAT2	BrM3
ADAT3	BrM4
ADCK1	BrM4
ADCK2	BrM6
ADCK5	BrM4
ADCY1	Unassigned
ADCY10	Unassigned
ADCY2	Unassigned
ADCY3	Unassigned
ADCY4	Unassigned
ADCY5	BrM8
ADCY6	Unassigned
ADCY7	BrM10
ADCY9	BrM1
ADCYAP1	Unassigned
ADCYAP1R1	Unassigned
ADD1	BrM1
ADD2	Unassigned
ADD3	BrM1
ADGRA2	Unassigned
ADGRA3	BrM24
ADGRB1	BrM2
ADGRB2	BrM27
ADGRB3	Unassigned
ADGRD1	Unassigned
ADGRD2	Unassigned
ADGRE1	Unassigned
ADGRE2	Unassigned
ADGRE5	Unassigned
ADGRF1	BrM26
ADGRF3	Unassigned
ADGRF5	Unassigned
ADGRG1	Unassigned
ADGRG2	Unassigned
ADGRG3	Unassigned
ADGRG4	Unassigned
ADGRG5	Unassigned
ADGRG6	Unassigned
ADGRL1	Unassigned
ADGRL2	Unassigned
ADGRL3	Unassigned
ADGRL4	Unassigned
ADGRV1	BrM13
ADH1A	Unassigned
ADH1B	BrM8
ADH1C	Unassigned
ADH4	Unassigned
ADH5	Unassigned
ADH6	Unassigned
ADHFE1	Unassigned
ADI1	Unassigned
ADIPOQ	BrM8
ADIPOR1	Unassigned
ADIPOR2	Unassigned
ADIRF	Unassigned
ADK	Unassigned
ADM	Unassigned
ADM2	Unassigned
ADM5	Unassigned
ADNP	BrM5
ADNP2	BrM3
ADO	Unassigned
ADORA1	BrM24
ADORA2A	BrM2
ADORA2B	Unassigned
ADORA3	BrM10
ADPGK	BrM5
ADPRH	Unassigned
ADPRHL1	BrM20
ADPRHL2	BrM4
ADPRM	BrM4
ADRA1A	BrM8
ADRA1B	Unassigned
ADRA1D	Unassigned
ADRA2A	Unassigned
ADRA2B	Unassigned
ADRA2C	Unassigned
ADRB1	Unassigned
ADRB2	Unassigned
ADRM1	BrM11
ADSL	BrM11
ADSS	BrM1
ADSSL1	BrM20
ADTRP	Unassigned
AEBP1	Unassigned
AEBP2	BrM3
AEN	BrM11
AES	BrM4
AFAP1	Unassigned
AFAP1L1	BrM7
AFAP1L2	BrM5
AFDN	BrM3
AFF1	Unassigned
AFF2	Unassigned
AFF3	BrM12
AFF4	BrM3
AFG3L2	Unassigned
AFMID	BrM9
AFTPH	BrM1
AGA	BrM9
AGAP1	BrM21
AGAP2	Unassigned
AGAP3	BrM2
AGAP4	BrM2
AGAP5	BrM5
AGAP6	BrM5
AGAP9	BrM3
AGBL2	BrM13
AGBL3	Unassigned
AGBL4	Unassigned
AGBL5	BrM4
AGER	BrM2
AGFG1	Unassigned
AGFG2	Unassigned
AGGF1	BrM25
AGK	BrM5
AGL	BrM1
AGMAT	Unassigned
AGMO	Unassigned
AGO1	BrM1
AGO2	BrM1
AGO3	BrM3
AGO4	BrM3
AGPAT1	Unassigned
AGPAT2	BrM8
AGPAT3	Unassigned
AGPAT4	Unassigned
AGPAT5	BrM11
AGPS	Unassigned
AGR2	BrM9
AGR3	BrM9
AGRN	BrM7
AGT	Unassigned
AGTPBP1	Unassigned
AGTR1	Unassigned
AGTRAP	BrM6
AGXT	BrM20
AHCTF1	Unassigned
AHCY	BrM14
AHCYL1	Unassigned
AHCYL2	BrM1
AHDC1	BrM2
AHI1	BrM3
AHNAK	BrM1
AHNAK2	Unassigned
AHR	Unassigned
AHRR	Unassigned
AHSA1	BrM11
AIDA	Unassigned
AIF1	BrM10
AIF1L	Unassigned
AIFM1	Unassigned
AIFM2	BrM8
AIFM3	BrM2
AIG1	Unassigned
AIM1	BrM7
AIM1L	Unassigned
AIM2	Unassigned
AIMP1	BrM6
AIMP2	BrM11
AIP	BrM16
AIRE	Unassigned
AJAP1	Unassigned
AJUBA	BrM4
AK1	Unassigned
AK2	Unassigned
AK3	Unassigned
AK4	Unassigned
AK5	BrM7
AK6	Unassigned
AK7	BrM12
AK8	BrM4
AK9	BrM5
AKAP1	BrM1
AKAP10	BrM17
AKAP11	BrM1
AKAP12	Unassigned
AKAP13	BrM1
AKAP17A	BrM2
AKAP3	BrM23
AKAP5	BrM5
AKAP6	Unassigned
AKAP7	Unassigned
AKAP8	BrM1
AKAP8L	BrM4
AKAP9	BrM3
AKIP1	BrM4
AKIRIN1	Unassigned
AKIRIN2	Unassigned
AKNA	Unassigned
AKNAD1	Unassigned
AKR1A1	BrM6
AKR1B1	Unassigned
AKR1B10	Unassigned
AKR1B15	Unassigned
AKR1C1	Unassigned
AKR1C2	BrM8
AKR1C3	Unassigned
AKR1E2	Unassigned
AKR7A2	Unassigned
AKR7A3	BrM9
AKR7L	BrM12
AKT1	Unassigned
AKT1S1	Unassigned
AKT2	Unassigned
AKT3	Unassigned
AKTIP	Unassigned
ALAD	Unassigned
ALAS1	Unassigned
ALAS2	Unassigned
ALB	BrM20
ALCAM	BrM12
ALDH16A1	Unassigned
ALDH18A1	BrM2
ALDH1A1	Unassigned
ALDH1A2	Unassigned
ALDH1A3	Unassigned
ALDH1B1	Unassigned
ALDH1L1	BrM8
ALDH1L2	Unassigned
ALDH2	BrM8
ALDH3A1	Unassigned
ALDH3A2	Unassigned
ALDH3B1	BrM10
ALDH3B2	BrM9
ALDH4A1	BrM8
ALDH5A1	Unassigned
ALDH6A1	BrM8
ALDH7A1	BrM7
ALDH8A1	Unassigned
ALDH9A1	Unassigned
ALDOA	Unassigned
ALDOB	BrM20
ALDOC	Unassigned
ALG1	BrM6
ALG10	BrM3
ALG10B	BrM3
ALG11	BrM1
ALG12	BrM14
ALG13	BrM5
ALG14	Unassigned
ALG1L	Unassigned
ALG1L2	BrM4
ALG2	Unassigned
ALG3	BrM11
ALG5	BrM15
ALG6	BrM5
ALG8	Unassigned
ALG9	Unassigned
ALK	Unassigned
ALKAL2	Unassigned
ALKBH1	BrM6
ALKBH2	BrM2
ALKBH3	BrM6
ALKBH4	BrM4
ALKBH5	Unassigned
ALKBH6	BrM4
ALKBH7	BrM6
ALKBH8	BrM1
ALMS1	BrM1
ALOX12	BrM14
ALOX15	Unassigned
ALOX15B	BrM12
ALOX5	Unassigned
ALOX5AP	BrM10
ALOXE3	BrM7
ALPK1	BrM5
ALPK2	Unassigned
ALPK3	BrM8
ALPL	Unassigned
ALS2	BrM25
ALS2CL	Unassigned
ALS2CR11	BrM23
ALS2CR12	Unassigned
ALX4	BrM27
ALYREF	Unassigned
AMACR	BrM9
AMBP	BrM20
AMBRA1	BrM2
AMD1	BrM11
AMDHD1	Unassigned
AMDHD2	BrM4
AMER1	BrM17
AMFR	BrM12
AMH	Unassigned
AMIGO1	Unassigned
AMIGO2	BrM22
AMMECR1	BrM12
AMMECR1L	BrM1
AMN	Unassigned
AMN1	Unassigned
AMOT	BrM2
AMOTL1	Unassigned
AMOTL2	Unassigned
AMPD1	BrM20
AMPD2	BrM2
AMPD3	BrM10
AMPH	Unassigned
AMT	BrM2
AMY2A	Unassigned
AMY2B	BrM3
AMZ1	Unassigned
AMZ2	Unassigned
ANAPC1	BrM17
ANAPC10	BrM16
ANAPC11	BrM18
ANAPC13	Unassigned
ANAPC15	BrM15
ANAPC16	BrM16
ANAPC2	BrM2
ANAPC4	BrM5
ANAPC5	BrM2
ANAPC7	BrM5
ANG	Unassigned
ANGEL1	BrM5
ANGEL2	BrM3
ANGPT1	Unassigned
ANGPT2	Unassigned
ANGPT4	Unassigned
ANGPTL1	Unassigned
ANGPTL2	Unassigned
ANGPTL4	Unassigned
ANGPTL5	Unassigned
ANGPTL6	Unassigned
ANGPTL7	Unassigned
ANGPTL8	Unassigned
ANK1	BrM20
ANK2	Unassigned
ANK3	BrM7
ANKAR	BrM3
ANKDD1A	Unassigned
ANKDD1B	BrM12
ANKEF1	BrM8
ANKFN1	Unassigned
ANKFY1	BrM17
ANKH	BrM1
ANKHD1	BrM1
ANKIB1	BrM25
ANKK1	BrM7
ANKLE1	BrM2
ANKLE2	BrM3
ANKMY1	BrM2
ANKMY2	BrM5
ANKRA2	BrM3
ANKRD1	BrM20
ANKRD10	BrM5
ANKRD11	BrM17
ANKRD12	BrM1
ANKRD13A	BrM2
ANKRD13B	BrM27
ANKRD13C	BrM1
ANKRD13D	BrM2
ANKRD16	BrM4
ANKRD17	BrM1
ANKRD18A	BrM13
ANKRD2	BrM20
ANKRD22	Unassigned
ANKRD23	BrM2
ANKRD24	BrM4
ANKRD26	BrM3
ANKRD27	BrM1
ANKRD28	Unassigned
ANKRD29	Unassigned
ANKRD30A	BrM12
ANKRD30B	BrM12
ANKRD31	BrM13
ANKRD33B	Unassigned
ANKRD34A	BrM2
ANKRD35	BrM4
ANKRD36	BrM3
ANKRD36B	BrM3
ANKRD36C	BrM3
ANKRD37	Unassigned
ANKRD39	BrM4
ANKRD40	BrM8
ANKRD42	BrM5
ANKRD44	Unassigned
ANKRD45	BrM23
ANKRD46	Unassigned
ANKRD49	BrM13
ANKRD50	BrM1
ANKRD52	BrM17
ANKRD53	BrM8
ANKRD54	BrM4
ANKRD6	BrM2
ANKRD61	BrM3
ANKRD65	BrM22
ANKRD9	BrM4
ANKS1A	Unassigned
ANKS1B	BrM12
ANKS3	BrM4
ANKS6	Unassigned
ANKZF1	BrM2
ANLN	BrM19
ANO1	BrM22
ANO10	Unassigned
ANO2	Unassigned
ANO3	Unassigned
ANO4	Unassigned
ANO5	Unassigned
ANO6	Unassigned
ANO7	Unassigned
ANO8	Unassigned
ANO9	BrM7
ANOS1	Unassigned
ANP32A	BrM5
ANP32B	BrM16
ANP32E	BrM1
ANPEP	Unassigned
ANTXR1	Unassigned
ANTXR2	BrM8
ANTXRL	Unassigned
ANXA1	Unassigned
ANXA11	Unassigned
ANXA13	Unassigned
ANXA2	Unassigned
ANXA2R	Unassigned
ANXA3	Unassigned
ANXA4	Unassigned
ANXA5	BrM8
ANXA6	BrM8
ANXA7	Unassigned
ANXA8	Unassigned
ANXA8L1	BrM24
ANXA9	BrM9
AOAH	BrM10
AOC2	BrM8
AOC3	BrM8
AOX1	Unassigned
AP1AR	BrM3
AP1B1	Unassigned
AP1G1	BrM3
AP1G2	BrM7
AP1M1	BrM8
AP1M2	BrM7
AP1S1	BrM6
AP1S2	Unassigned
AP1S3	BrM5
AP2A1	Unassigned
AP2A2	Unassigned
AP2B1	BrM5
AP2M1	Unassigned
AP2S1	Unassigned
AP3B1	BrM1
AP3B2	BrM2
AP3D1	BrM14
AP3M1	BrM5
AP3M2	BrM5
AP3S1	Unassigned
AP3S2	Unassigned
AP4B1	BrM5
AP4E1	BrM1
AP4M1	BrM4
AP4S1	BrM1
AP5B1	Unassigned
AP5M1	BrM21
AP5S1	Unassigned
AP5Z1	BrM2
APAF1	BrM3
APBA1	BrM24
APBA2	BrM2
APBA3	BrM4
APBB1	BrM4
APBB1IP	BrM8
APBB2	Unassigned
APBB3	BrM2
APC	BrM25
APC2	Unassigned
APCDD1	Unassigned
APCDD1L	Unassigned
APEH	BrM6
APEX1	BrM6
APEX2	BrM4
APH1A	BrM4
APH1B	BrM3
API5	BrM1
APIP	Unassigned
APLF	BrM5
APLN	Unassigned
APLNR	Unassigned
APLP1	BrM27
APLP2	BrM12
APMAP	BrM8
APOA1	BrM20
APOB	BrM8
APOBEC2	BrM20
APOBEC3A	Unassigned
APOBEC3B	BrM19
APOBEC3C	BrM4
APOBEC3D	BrM4
APOBEC3F	BrM4
APOBEC3G	BrM4
APOBEC3H	Unassigned
APOBR	BrM10
APOC1	Unassigned
APOC2	BrM20
APOD	Unassigned
APOE	Unassigned
APOL1	Unassigned
APOL2	Unassigned
APOL3	Unassigned
APOL4	Unassigned
APOL6	BrM8
APOLD1	Unassigned
APOM	BrM4
APOO	BrM15
APOOL	BrM1
APOPT1	BrM8
APP	BrM7
APPBP2	BrM25
APPL1	BrM1
APPL2	Unassigned
APRT	BrM18
APTX	BrM4
AQP1	Unassigned
AQP11	BrM12
AQP3	BrM26
AQP5	Unassigned
AQP6	Unassigned
AQP7	BrM8
AQP8	Unassigned
AQP9	BrM10
AQR	BrM1
AR	BrM12
ARAF	Unassigned
ARAP1	BrM2
ARAP2	BrM3
ARAP3	Unassigned
ARC	Unassigned
ARCN1	Unassigned
AREG	Unassigned
AREL1	BrM17
ARF1	BrM11
ARF3	BrM14
ARF4	BrM11
ARF5	BrM6
ARF6	BrM3
ARFGAP1	BrM2
ARFGAP2	BrM14
ARFGAP3	BrM11
ARFGEF1	BrM3
ARFGEF2	BrM3
ARFGEF3	BrM12
ARFIP1	BrM5
ARFIP2	BrM9
ARFRP1	Unassigned
ARG1	Unassigned
ARG2	BrM26
ARGLU1	BrM5
ARHGAP1	Unassigned
ARHGAP10	Unassigned
ARHGAP11A	BrM19
ARHGAP12	BrM3
ARHGAP15	Unassigned
ARHGAP17	Unassigned
ARHGAP18	Unassigned
ARHGAP19	BrM5
ARHGAP20	Unassigned
ARHGAP21	Unassigned
ARHGAP22	BrM10
ARHGAP23	Unassigned
ARHGAP24	Unassigned
ARHGAP25	Unassigned
ARHGAP26	Unassigned
ARHGAP27	BrM2
ARHGAP28	Unassigned
ARHGAP29	Unassigned
ARHGAP30	BrM10
ARHGAP31	Unassigned
ARHGAP32	BrM13
ARHGAP33	BrM4
ARHGAP35	BrM21
ARHGAP39	BrM9
ARHGAP4	BrM10
ARHGAP40	BrM12
ARHGAP42	Unassigned
ARHGAP44	BrM2
ARHGAP45	BrM10
ARHGAP5	BrM3
ARHGAP6	Unassigned
ARHGAP8	BrM9
ARHGAP9	BrM10
ARHGDIA	BrM11
ARHGDIB	Unassigned
ARHGDIG	Unassigned
ARHGEF1	Unassigned
ARHGEF10	BrM1
ARHGEF10L	BrM2
ARHGEF11	BrM17
ARHGEF12	BrM1
ARHGEF15	Unassigned
ARHGEF16	BrM9
ARHGEF17	Unassigned
ARHGEF18	BrM14
ARHGEF19	BrM7
ARHGEF2	Unassigned
ARHGEF25	BrM2
ARHGEF26	Unassigned
ARHGEF28	BrM13
ARHGEF3	Unassigned
ARHGEF33	BrM5
ARHGEF35	BrM7
ARHGEF37	BrM9
ARHGEF38	BrM7
ARHGEF39	Unassigned
ARHGEF4	Unassigned
ARHGEF40	Unassigned
ARHGEF5	BrM7
ARHGEF6	Unassigned
ARHGEF7	Unassigned
ARHGEF9	BrM5
ARID1A	BrM17
ARID1B	BrM1
ARID2	BrM3
ARID3A	Unassigned
ARID3B	BrM2
ARID4A	BrM3
ARID4B	BrM1
ARID5A	Unassigned
ARID5B	Unassigned
ARIH1	BrM3
ARIH2	BrM21
ARL1	BrM1
ARL10	BrM5
ARL11	BrM10
ARL13B	Unassigned
ARL14EP	BrM1
ARL15	Unassigned
ARL16	BrM6
ARL17A	BrM5
ARL17B	Unassigned
ARL2	Unassigned
ARL2BP	Unassigned
ARL3	BrM6
ARL4A	BrM4
ARL4C	BrM22
ARL4D	Unassigned
ARL5A	Unassigned
ARL5B	Unassigned
ARL6	BrM5
ARL6IP1	Unassigned
ARL6IP4	BrM15
ARL6IP5	Unassigned
ARL6IP6	Unassigned
ARL8A	Unassigned
ARL8B	BrM1
ARL9	BrM27
ARMC1	BrM1
ARMC10	BrM5
ARMC12	Unassigned
ARMC2	Unassigned
ARMC4	BrM23
ARMC5	Unassigned
ARMC6	BrM11
ARMC7	BrM4
ARMC8	Unassigned
ARMC9	BrM2
ARMCX1	BrM1
ARMCX2	BrM4
ARMCX3	BrM5
ARMCX4	BrM3
ARMCX5	BrM13
ARMCX6	BrM6
ARMT1	BrM12
ARNT	BrM1
ARNT2	Unassigned
ARNTL	Unassigned
ARNTL2	Unassigned
ARPC1A	Unassigned
ARPC1B	BrM10
ARPC2	BrM10
ARPC3	Unassigned
ARPC4	Unassigned
ARPC5	Unassigned
ARPC5L	BrM11
ARPIN	BrM1
ARPP19	Unassigned
ARRB1	Unassigned
ARRB2	BrM10
ARRDC1	BrM4
ARRDC2	Unassigned
ARRDC3	Unassigned
ARRDC4	Unassigned
ARSA	BrM9
ARSB	BrM10
ARSD	BrM7
ARSE	BrM4
ARSG	BrM12
ARSI	Unassigned
ARSJ	BrM5
ARSK	Unassigned
ART3	BrM20
ART4	Unassigned
ART5	Unassigned
ARTN	Unassigned
ARV1	BrM6
ARVCF	BrM7
AS3MT	BrM4
ASAH1	Unassigned
ASAH2	Unassigned
ASAH2B	BrM13
ASAP1	Unassigned
ASAP2	Unassigned
ASAP3	Unassigned
ASB1	BrM21
ASB12	BrM20
ASB13	BrM12
ASB14	BrM3
ASB16	BrM14
ASB2	BrM20
ASB3	BrM5
ASB4	Unassigned
ASB6	BrM2
ASB7	BrM21
ASB8	BrM21
ASB9	Unassigned
ASCC1	Unassigned
ASCC2	Unassigned
ASCC3	BrM1
ASCL2	BrM9
ASF1A	BrM14
ASF1B	BrM19
ASGR1	BrM20
ASGR2	BrM20
ASH1L	BrM25
ASH2L	Unassigned
ASIC1	BrM2
ASIC3	BrM9
ASIC4	Unassigned
ASIP	Unassigned
ASL	BrM6
ASMT	Unassigned
ASMTL	BrM4
ASNA1	BrM15
ASNS	Unassigned
ASNSD1	Unassigned
ASPA	Unassigned
ASPDH	Unassigned
ASPG	Unassigned
ASPH	BrM8
ASPHD1	BrM19
ASPHD2	Unassigned
ASPM	BrM19
ASPN	Unassigned
ASPRV1	Unassigned
ASPSCR1	BrM6
ASRGL1	Unassigned
ASS1	BrM8
ASTE1	BrM14
ASTN1	Unassigned
ASTN2	BrM4
ASXL1	BrM3
ASXL2	BrM25
ASXL3	Unassigned
ATAD1	BrM3
ATAD2	BrM12
ATAD2B	BrM3
ATAD3A	BrM11
ATAD3B	BrM2
ATAD3C	BrM7
ATAD5	BrM3
ATAT1	BrM7
ATE1	BrM1
ATF1	BrM1
ATF2	BrM1
ATF3	Unassigned
ATF4	Unassigned
ATF5	Unassigned
ATF6	BrM1
ATF6B	BrM4
ATF7	BrM5
ATF7IP	BrM1
ATF7IP2	Unassigned
ATG10	BrM4
ATG101	Unassigned
ATG12	BrM1
ATG13	BrM21
ATG14	BrM3
ATG16L1	BrM12
ATG16L2	BrM2
ATG2A	BrM2
ATG2B	BrM3
ATG3	Unassigned
ATG4A	Unassigned
ATG4B	BrM2
ATG4C	Unassigned
ATG4D	BrM4
ATG5	BrM15
ATG7	BrM2
ATG9A	BrM21
ATG9B	Unassigned
ATIC	Unassigned
ATL1	BrM7
ATL2	BrM24
ATL3	Unassigned
ATM	BrM3
ATMIN	Unassigned
ATN1	BrM2
ATOH8	Unassigned
ATOX1	BrM18
ATP10A	Unassigned
ATP10B	Unassigned
ATP10D	BrM1
ATP11A	Unassigned
ATP11B	BrM1
ATP11C	Unassigned
ATP13A1	BrM2
ATP13A2	Unassigned
ATP13A3	Unassigned
ATP13A4	BrM24
ATP13A5	BrM24
ATP1A1	Unassigned
ATP1A2	Unassigned
ATP1A3	BrM20
ATP1A4	Unassigned
ATP1B1	BrM7
ATP1B2	Unassigned
ATP1B3	BrM11
ATP23	Unassigned
ATP2A1	BrM20
ATP2A2	Unassigned
ATP2A3	Unassigned
ATP2B1	BrM3
ATP2B2	Unassigned
ATP2B4	Unassigned
ATP2C1	BrM1
ATP2C2	BrM12
ATP5A1	Unassigned
ATP5B	BrM8
ATP5C1	BrM15
ATP5D	BrM18
ATP5E	BrM18
ATP5F1	BrM15
ATP5G1	BrM15
ATP5G2	BrM16
ATP5G3	BrM8
ATP5H	BrM18
ATP5I	BrM18
ATP5J	BrM18
ATP5J2	BrM18
ATP5L	BrM18
ATP5O	BrM18
ATP5S	BrM1
ATP5SL	BrM6
ATP6AP1	BrM9
ATP6AP1L	BrM5
ATP6AP2	Unassigned
ATP6V0A1	BrM2
ATP6V0A2	BrM3
ATP6V0B	BrM6
ATP6V0C	Unassigned
ATP6V0D1	BrM6
ATP6V0E1	Unassigned
ATP6V0E2	BrM9
ATP6V1A	BrM1
ATP6V1B1	BrM24
ATP6V1B2	BrM10
ATP6V1C1	BrM1
ATP6V1C2	Unassigned
ATP6V1D	Unassigned
ATP6V1E1	Unassigned
ATP6V1E2	BrM14
ATP6V1F	Unassigned
ATP6V1G1	BrM6
ATP6V1G2	Unassigned
ATP6V1H	BrM9
ATP7A	BrM12
ATP7B	Unassigned
ATP8A1	Unassigned
ATP8A2	Unassigned
ATP8B1	Unassigned
ATP8B2	Unassigned
ATP8B3	Unassigned
ATP8B4	Unassigned
ATP9A	BrM8
ATP9B	BrM17
ATPAF1	BrM8
ATPAF2	BrM6
ATPIF1	BrM6
ATR	BrM17
ATRAID	BrM15
ATRIP	BrM4
ATRN	BrM17
ATRNL1	Unassigned
ATRX	BrM1
ATXN1	BrM5
ATXN10	BrM6
ATXN1L	BrM25
ATXN2	BrM5
ATXN2L	BrM2
ATXN3	BrM3
ATXN7	BrM3
ATXN7L1	BrM5
ATXN7L2	BrM2
ATXN7L3	BrM14
ATXN7L3B	BrM14
AUH	BrM4
AUNIP	Unassigned
AUP1	Unassigned
AURKA	BrM19
AURKAIP1	BrM18
AURKB	BrM19
AURKC	Unassigned
AUTS2	BrM7
AVEN	Unassigned
AVIL	Unassigned
AVL9	BrM3
AVPI1	Unassigned
AVPR1A	Unassigned
AVPR2	Unassigned
AXIN1	BrM2
AXIN2	BrM17
AXL	Unassigned
AZGP1	BrM9
AZI2	Unassigned
AZIN1	Unassigned
AZIN2	BrM4
AZU1	BrM9
B2M	Unassigned
B3GALNT1	BrM5
B3GALNT2	Unassigned
B3GALT1	BrM5
B3GALT2	Unassigned
B3GALT4	Unassigned
B3GALT5	BrM24
B3GALT6	Unassigned
B3GAT1	Unassigned
B3GAT2	BrM3
B3GAT3	BrM4
B3GLCT	Unassigned
B3GNT2	BrM3
B3GNT3	BrM24
B3GNT4	Unassigned
B3GNT5	Unassigned
B3GNT7	Unassigned
B3GNT8	Unassigned
B3GNT9	BrM2
B3GNTL1	BrM4
B4GALNT1	Unassigned
B4GALNT3	BrM7
B4GALNT4	BrM27
B4GALT1	Unassigned
B4GALT2	Unassigned
B4GALT3	Unassigned
B4GALT4	BrM3
B4GALT5	BrM11
B4GALT6	Unassigned
B4GALT7	Unassigned
B4GAT1	BrM4
B9D1	BrM6
B9D2	BrM6
BAALC	Unassigned
BABAM1	BrM15
BACE1	BrM21
BACE2	Unassigned
BACH1	Unassigned
BACH2	BrM1
BAD	BrM15
BAG1	Unassigned
BAG2	Unassigned
BAG3	Unassigned
BAG4	Unassigned
BAG5	Unassigned
BAG6	BrM2
BAHCC1	Unassigned
BAHD1	BrM14
BAIAP2	BrM4
BAIAP2L1	BrM7
BAIAP2L2	Unassigned
BAIAP3	BrM9
BAK1	Unassigned
BAMBI	BrM7
BANF1	BrM15
BANK1	BrM8
BANP	BrM4
BAP1	BrM14
BARD1	BrM3
BARX2	BrM7
BASP1	Unassigned
BATF	BrM9
BATF2	Unassigned
BATF3	Unassigned
BAX	Unassigned
BAZ1A	BrM3
BAZ1B	BrM25
BAZ2A	BrM3
BAZ2B	BrM3
BBC3	BrM4
BBIP1	BrM3
BBOF1	BrM13
BBOX1	BrM26
BBS1	BrM4
BBS10	Unassigned
BBS12	BrM5
BBS2	BrM4
BBS4	BrM4
BBS5	BrM2
BBS7	BrM1
BBS9	BrM5
BBX	BrM1
BCAM	BrM9
BCAN	Unassigned
BCAP29	Unassigned
BCAP31	BrM8
BCAR1	Unassigned
BCAR3	Unassigned
BCAS1	BrM12
BCAS2	BrM16
BCAS3	BrM4
BCAS4	BrM9
BCAT1	BrM10
BCAT2	Unassigned
BCCIP	BrM11
BCDIN3D	BrM4
BCHE	Unassigned
BCKDHA	BrM4
BCKDHB	Unassigned
BCKDK	Unassigned
BCL10	Unassigned
BCL11A	BrM22
BCL11B	BrM7
BCL2	Unassigned
BCL2A1	BrM10
BCL2L1	Unassigned
BCL2L10	Unassigned
BCL2L11	BrM5
BCL2L12	BrM6
BCL2L13	Unassigned
BCL2L14	Unassigned
BCL2L2	Unassigned
BCL3	Unassigned
BCL6	Unassigned
BCL6B	Unassigned
BCL7A	BrM7
BCL7B	BrM8
BCL7C	BrM6
BCL9	BrM1
BCL9L	BrM17
BCLAF1	BrM3
BCO2	BrM3
BCOR	Unassigned
BCORL1	BrM5
BCR	Unassigned
BCS1L	BrM4
BDH1	Unassigned
BDH2	BrM4
BDKRB1	Unassigned
BDKRB2	Unassigned
BDNF	Unassigned
BDP1	BrM1
BEAN1	BrM3
BECN1	Unassigned
BEGAIN	BrM4
BEND3	BrM11
BEND4	Unassigned
BEND5	BrM4
BEND6	Unassigned
BEND7	BrM12
BEST1	Unassigned
BEST4	BrM2
BET1	BrM5
BET1L	BrM14
BEX1	Unassigned
BEX2	BrM7
BEX3	BrM4
BEX4	BrM6
BEX5	Unassigned
BFAR	Unassigned
BFSP1	Unassigned
BGLAP	Unassigned
BGN	Unassigned
BHLHB9	BrM5
BHLHE22	Unassigned
BHLHE40	Unassigned
BHLHE41	BrM22
BHMT	Unassigned
BHMT2	BrM8
BICC1	BrM1
BICD1	Unassigned
BICD2	Unassigned
BICDL1	BrM7
BICDL2	BrM7
BID	Unassigned
BIK	BrM9
BIN1	Unassigned
BIN2	BrM10
BIN3	Unassigned
BIRC2	BrM1
BIRC3	Unassigned
BIRC5	BrM19
BIRC6	BrM25
BIRC7	Unassigned
BIVM	BrM5
BLCAP	Unassigned
BLK	Unassigned
BLM	BrM19
BLMH	Unassigned
BLNK	BrM4
BLOC1S1	BrM18
BLOC1S2	Unassigned
BLOC1S3	BrM14
BLOC1S4	BrM6
BLOC1S5	BrM1
BLOC1S6	Unassigned
BLVRA	BrM18
BLVRB	Unassigned
BLZF1	BrM5
BMF	BrM14
BMI1	BrM1
BMP1	Unassigned
BMP2	Unassigned
BMP2K	BrM12
BMP3	Unassigned
BMP4	BrM4
BMP5	Unassigned
BMP6	Unassigned
BMP7	Unassigned
BMP8A	BrM2
BMP8B	Unassigned
BMPER	Unassigned
BMPR1A	BrM1
BMPR1B	Unassigned
BMPR2	Unassigned
BMS1	BrM11
BMT2	BrM1
BMX	Unassigned
BNC1	BrM27
BNC2	Unassigned
BNIP1	Unassigned
BNIP2	BrM1
BNIP3	Unassigned
BNIP3L	BrM8
BNIPL	BrM9
BOC	BrM2
BOD1	BrM6
BOD1L1	BrM1
BOK	BrM8
BOLA1	BrM6
BOLA2	Unassigned
BOLA2B	Unassigned
BOLA3	BrM11
BOP1	BrM11
BORA	BrM1
BORCS5	BrM13
BORCS6	BrM6
BORCS7	Unassigned
BORCS8	Unassigned
BPGM	Unassigned
BPHL	Unassigned
BPI	Unassigned
BPIFB1	Unassigned
BPIFB2	Unassigned
BPNT1	BrM9
BPTF	BrM1
BRAF	BrM3
BRAP	BrM1
BRAT1	BrM9
BRCA1	Unassigned
BRCA2	BrM19
BRCC3	BrM21
BRD1	BrM17
BRD2	BrM2
BRD3	BrM1
BRD4	BrM1
BRD7	BrM1
BRD8	BrM2
BRD9	BrM14
BRE	Unassigned
BRF1	BrM2
BRF2	Unassigned
BRI3	Unassigned
BRI3BP	BrM12
BRICD5	BrM2
BRINP1	BrM26
BRINP2	Unassigned
BRIP1	BrM19
BRIX1	BrM11
BRK1	BrM15
BRMS1	BrM15
BRMS1L	BrM1
BROX	BrM1
BRPF1	BrM14
BRPF3	BrM14
BRSK1	BrM27
BRSK2	Unassigned
BRWD1	BrM3
BRWD3	BrM3
BSCL2	BrM6
BSDC1	BrM2
BSG	Unassigned
BSN	BrM17
BSPRY	BrM7
BST1	Unassigned
BST2	Unassigned
BTAF1	BrM3
BTBD1	Unassigned
BTBD10	BrM1
BTBD11	BrM22
BTBD16	Unassigned
BTBD19	Unassigned
BTBD2	BrM4
BTBD3	BrM1
BTBD6	BrM8
BTBD7	BrM25
BTBD9	BrM17
BTC	BrM13
BTD	BrM8
BTF3	BrM16
BTF3L4	Unassigned
BTG1	Unassigned
BTG2	Unassigned
BTG3	Unassigned
BTK	BrM10
BTLA	Unassigned
BTN2A1	BrM5
BTN2A2	BrM2
BTN3A1	Unassigned
BTN3A2	Unassigned
BTN3A3	Unassigned
BTNL8	Unassigned
BTNL9	Unassigned
BTRC	BrM5
BUB1	BrM19
BUB1B	BrM19
BUB3	BrM13
BUD13	BrM6
BUD31	BrM15
BVES	Unassigned
BYSL	BrM11
BZW1	BrM11
BZW2	BrM11
C10orf10	Unassigned
C10orf107	Unassigned
C10orf11	Unassigned
C10orf128	Unassigned
C10orf35	BrM7
C10orf76	BrM17
C10orf82	Unassigned
C10orf88	BrM1
C10orf90	BrM24
C11orf1	BrM6
C11orf21	Unassigned
C11orf24	Unassigned
C11orf45	BrM10
C11orf49	BrM6
C11orf52	BrM7
C11orf53	Unassigned
C11orf54	BrM13
C11orf57	BrM1
C11orf58	Unassigned
C11orf63	Unassigned
C11orf65	Unassigned
C11orf68	BrM4
C11orf70	Unassigned
C11orf71	BrM4
C11orf74	Unassigned
C11orf80	BrM7
C11orf84	BrM2
C11orf87	Unassigned
C11orf91	Unassigned
C11orf95	Unassigned
C11orf96	Unassigned
C11orf98	BrM15
C12orf10	BrM6
C12orf29	BrM1
C12orf4	Unassigned
C12orf43	Unassigned
C12orf45	Unassigned
C12orf49	BrM21
C12orf54	BrM23
C12orf57	BrM16
C12orf60	Unassigned
C12orf65	BrM2
C12orf66	BrM3
C12orf73	BrM14
C12orf75	Unassigned
C12orf76	BrM4
C14orf1	BrM6
C14orf119	Unassigned
C14orf132	Unassigned
C14orf159	BrM2
C14orf166	Unassigned
C14orf180	BrM8
C14orf2	BrM18
C14orf28	Unassigned
C14orf37	Unassigned
C14orf79	BrM6
C14orf80	Unassigned
C14orf93	BrM4
C15orf39	Unassigned
C15orf40	BrM13
C15orf41	BrM5
C15orf48	Unassigned
C15orf52	BrM24
C15orf57	BrM2
C15orf59	Unassigned
C15orf61	Unassigned
C15orf62	BrM7
C15orf65	BrM9
C16orf45	Unassigned
C16orf46	BrM9
C16orf52	BrM1
C16orf54	Unassigned
C16orf58	BrM4
C16orf59	BrM19
C16orf62	Unassigned
C16orf70	BrM12
C16orf71	BrM23
C16orf72	BrM1
C16orf74	BrM9
C16orf86	BrM4
C16orf87	Unassigned
C16orf89	Unassigned
C16orf91	BrM15
C16orf95	Unassigned
C16orf96	BrM23
C17orf100	BrM4
C17orf107	BrM7
C17orf49	Unassigned
C17orf53	Unassigned
C17orf58	Unassigned
C17orf62	Unassigned
C17orf67	BrM2
C17orf75	BrM4
C17orf80	BrM5
C17orf97	Unassigned
C18orf21	BrM16
C18orf25	BrM5
C18orf32	BrM15
C18orf54	Unassigned
C18orf8	BrM1
C19orf12	BrM8
C19orf18	BrM12
C19orf24	BrM18
C19orf25	BrM6
C19orf33	Unassigned
C19orf35	Unassigned
C19orf38	BrM10
C19orf43	BrM16
C19orf44	BrM4
C19orf47	BrM9
C19orf48	BrM6
C19orf53	BrM15
C19orf54	BrM2
C19orf57	BrM24
C19orf60	BrM6
C19orf66	BrM2
C19orf68	BrM2
C19orf70	BrM18
C19orf71	BrM4
C19orf73	BrM9
C1D	Unassigned
C1GALT1	Unassigned
C1GALT1C1	Unassigned
C1GALT1C1L	Unassigned
C1QA	BrM10
C1QB	BrM10
C1QBP	BrM11
C1QC	BrM10
C1QL1	Unassigned
C1QL3	Unassigned
C1QL4	Unassigned
C1QTNF1	BrM8
C1QTNF12	Unassigned
C1QTNF2	Unassigned
C1QTNF3	BrM5
C1QTNF4	BrM4
C1QTNF6	BrM2
C1QTNF7	Unassigned
C1QTNF9	Unassigned
C1R	Unassigned
C1RL	Unassigned
C1S	Unassigned
C1orf101	BrM13
C1orf106	BrM22
C1orf109	BrM6
C1orf112	BrM13
C1orf115	Unassigned
C1orf116	BrM24
C1orf122	BrM18
C1orf123	Unassigned
C1orf131	BrM5
C1orf159	BrM2
C1orf162	BrM10
C1orf168	Unassigned
C1orf174	BrM2
C1orf186	Unassigned
C1orf198	Unassigned
C1orf21	BrM12
C1orf210	BrM26
C1orf216	Unassigned
C1orf226	BrM7
C1orf228	BrM4
C1orf27	BrM3
C1orf35	BrM4
C1orf43	Unassigned
C1orf50	BrM16
C1orf52	BrM3
C1orf53	Unassigned
C1orf54	Unassigned
C1orf56	Unassigned
C1orf64	BrM9
C1orf74	BrM7
C2	BrM10
C20orf194	BrM1
C20orf196	BrM4
C20orf202	Unassigned
C20orf203	BrM2
C20orf24	Unassigned
C20orf27	BrM8
C20orf96	BrM9
C21orf2	BrM4
C21orf33	Unassigned
C21orf58	BrM2
C21orf59	BrM4
C21orf91	Unassigned
C22orf23	Unassigned
C22orf29	BrM14
C22orf39	Unassigned
C2CD2	BrM8
C2CD2L	BrM2
C2CD3	BrM5
C2CD4A	Unassigned
C2CD4B	Unassigned
C2CD4C	Unassigned
C2CD4D	BrM7
C2CD5	BrM3
C2orf15	BrM7
C2orf16	BrM7
C2orf40	Unassigned
C2orf42	BrM5
C2orf49	BrM5
C2orf50	Unassigned
C2orf66	Unassigned
C2orf68	BrM14
C2orf69	Unassigned
C2orf72	BrM12
C2orf73	BrM23
C2orf74	Unassigned
C2orf76	Unassigned
C2orf81	BrM6
C2orf82	Unassigned
C2orf88	BrM24
C3	Unassigned
C3AR1	BrM10
C3orf14	BrM9
C3orf18	BrM4
C3orf33	BrM6
C3orf35	BrM3
C3orf38	BrM1
C3orf52	BrM12
C3orf58	Unassigned
C3orf62	Unassigned
C3orf67	Unassigned
C3orf70	Unassigned
C3orf80	Unassigned
C4A	Unassigned
C4B	Unassigned
C4BPA	BrM26
C4BPB	BrM26
C4orf19	Unassigned
C4orf3	Unassigned
C4orf32	Unassigned
C4orf33	BrM5
C4orf36	BrM4
C4orf46	BrM3
C4orf47	BrM9
C4orf48	Unassigned
C5	Unassigned
C5AR1	BrM10
C5AR2	Unassigned
C5orf15	BrM3
C5orf22	BrM1
C5orf24	Unassigned
C5orf30	Unassigned
C5orf34	BrM5
C5orf38	BrM4
C5orf42	BrM3
C5orf46	Unassigned
C5orf49	Unassigned
C5orf51	BrM1
C5orf58	Unassigned
C5orf63	BrM13
C6	Unassigned
C6orf1	BrM6
C6orf106	BrM8
C6orf120	Unassigned
C6orf132	BrM7
C6orf136	BrM4
C6orf141	Unassigned
C6orf163	BrM5
C6orf201	BrM3
C6orf203	Unassigned
C6orf226	Unassigned
C6orf47	BrM14
C6orf52	BrM9
C6orf62	Unassigned
C6orf89	BrM21
C7	Unassigned
C7orf25	Unassigned
C7orf26	BrM4
C7orf31	Unassigned
C7orf43	BrM2
C7orf49	Unassigned
C7orf50	BrM6
C7orf61	Unassigned
C7orf73	Unassigned
C8G	BrM20
C8orf22	BrM20
C8orf33	Unassigned
C8orf34	Unassigned
C8orf37	BrM5
C8orf4	Unassigned
C8orf46	Unassigned
C8orf48	Unassigned
C8orf58	Unassigned
C8orf59	BrM16
C8orf76	Unassigned
C8orf82	Unassigned
C8orf88	Unassigned
C9orf116	BrM9
C9orf142	BrM6
C9orf152	BrM9
C9orf16	Unassigned
C9orf172	Unassigned
C9orf24	BrM23
C9orf3	Unassigned
C9orf40	Unassigned
C9orf43	BrM23
C9orf47	Unassigned
C9orf64	Unassigned
C9orf69	Unassigned
C9orf72	BrM3
C9orf78	BrM14
C9orf85	BrM5
CA11	BrM4
CA12	BrM9
CA13	BrM7
CA14	BrM12
CA2	Unassigned
CA3	BrM20
CA4	Unassigned
CA5B	Unassigned
CA8	BrM12
CAAP1	BrM3
CAB39	Unassigned
CAB39L	Unassigned
CABIN1	BrM2
CABLES1	BrM8
CABLES2	BrM2
CABP1	Unassigned
CABP4	Unassigned
CABP7	Unassigned
CABYR	BrM23
CACFD1	BrM9
CACHD1	Unassigned
CACNA1A	Unassigned
CACNA1B	Unassigned
CACNA1C	BrM2
CACNA1D	BrM12
CACNA1E	Unassigned
CACNA1F	BrM9
CACNA1G	BrM27
CACNA1H	Unassigned
CACNA1I	Unassigned
CACNA2D1	Unassigned
CACNA2D2	BrM9
CACNA2D3	Unassigned
CACNA2D4	BrM10
CACNB1	Unassigned
CACNB2	Unassigned
CACNB3	BrM2
CACNB4	BrM5
CACNG4	BrM12
CACNG8	Unassigned
CACTIN	BrM2
CACUL1	BrM3
CACYBP	Unassigned
CAD	BrM2
CADM1	Unassigned
CADM2	Unassigned
CADM3	Unassigned
CADM4	BrM7
CADPS	Unassigned
CADPS2	BrM1
CALB1	Unassigned
CALB2	BrM8
CALCOCO1	BrM2
CALCOCO2	Unassigned
CALCRL	Unassigned
CALD1	BrM1
CALHM2	Unassigned
CALM1	Unassigned
CALM2	Unassigned
CALM3	Unassigned
CALML3	Unassigned
CALML4	Unassigned
CALML5	Unassigned
CALML6	Unassigned
CALN1	Unassigned
CALR	Unassigned
CALU	Unassigned
CALY	Unassigned
CAMK1	BrM8
CAMK1D	Unassigned
CAMK2A	Unassigned
CAMK2B	BrM9
CAMK2D	Unassigned
CAMK2G	Unassigned
CAMK2N1	BrM4
CAMK4	Unassigned
CAMKK1	Unassigned
CAMKK2	BrM1
CAMKMT	BrM2
CAMLG	BrM16
CAMSAP1	BrM17
CAMSAP2	Unassigned
CAMSAP3	BrM7
CAMTA1	BrM6
CAMTA2	BrM2
CAND1	BrM3
CAND2	Unassigned
CANT1	BrM9
CANX	Unassigned
CAP1	Unassigned
CAP2	Unassigned
CAPG	BrM10
CAPN1	BrM7
CAPN10	BrM2
CAPN11	Unassigned
CAPN12	BrM4
CAPN13	BrM9
CAPN14	Unassigned
CAPN15	BrM11
CAPN2	Unassigned
CAPN3	BrM5
CAPN5	Unassigned
CAPN6	BrM27
CAPN7	BrM1
CAPN8	BrM4
CAPN9	BrM12
CAPNS1	Unassigned
CAPRIN1	BrM1
CAPRIN2	BrM5
CAPS	BrM4
CAPS2	BrM3
CAPZA1	Unassigned
CAPZA2	Unassigned
CAPZA3	BrM23
CAPZB	Unassigned
CARD10	Unassigned
CARD11	BrM24
CARD14	BrM9
CARD16	Unassigned
CARD19	BrM6
CARD6	Unassigned
CARD8	Unassigned
CARD9	BrM24
CARF	BrM3
CARHSP1	Unassigned
CARM1	BrM2
CARMIL1	BrM1
CARMIL2	BrM4
CARMIL3	BrM4
CARNMT1	BrM5
CARNS1	Unassigned
CARS	Unassigned
CARS2	BrM2
CASC1	BrM9
CASC3	BrM1
CASC4	BrM1
CASD1	BrM3
CASK	BrM17
CASKIN1	BrM4
CASKIN2	Unassigned
CASP1	Unassigned
CASP10	Unassigned
CASP12	Unassigned
CASP14	Unassigned
CASP2	BrM5
CASP3	Unassigned
CASP4	Unassigned
CASP6	BrM6
CASP7	Unassigned
CASP8	Unassigned
CASP8AP2	BrM25
CASP9	BrM2
CASQ1	BrM20
CASQ2	Unassigned
CASS4	BrM10
CAST	Unassigned
CASZ1	BrM12
CAT	BrM8
CATSPER1	BrM23
CATSPER2	BrM5
CATSPER3	Unassigned
CATSPERB	Unassigned
CATSPERG	BrM9
CAV1	Unassigned
CAV2	Unassigned
CAV3	BrM20
CBARP	BrM27
CBFA2T2	BrM5
CBFA2T3	Unassigned
CBFB	BrM3
CBL	Unassigned
CBLB	Unassigned
CBLC	BrM7
CBLL1	BrM12
CBLN1	Unassigned
CBLN3	Unassigned
CBLN4	Unassigned
CBR1	Unassigned
CBR3	BrM26
CBR4	BrM5
CBS	Unassigned
CBWD1	BrM9
CBWD2	BrM6
CBWD3	BrM12
CBWD5	BrM12
CBWD7	BrM12
CBX1	BrM4
CBX2	Unassigned
CBX3	BrM12
CBX4	BrM4
CBX5	BrM3
CBX6	BrM21
CBX7	BrM14
CBX8	BrM27
CBY1	BrM6
CC2D1A	BrM2
CC2D1B	Unassigned
CC2D2A	Unassigned
CC2D2B	Unassigned
CCAR1	BrM3
CCAR2	BrM2
CCBE1	Unassigned
CCDC102A	BrM4
CCDC102B	Unassigned
[truncated: 13,583 more rows]
