# Supplementary material for: Community cohesion looseness in gene networks reveals individualized drug targets and resistance
Source: Brief Bioinform. 2024 Apr 15;25(3):bbae175. doi: 10.1093/bib/bbae175 (PMC11018546; doi:10.1093/bib/bbae175)
Supplement: Supplementary_table2_bbae175 [file supplementary_table2_bbae175.xlsx]

## Sheet: Breast
Supplementary Table 2. The preservation permutation test of the co-expressed communities
Co-expressed community	medianRank.pres	medianRank.qual	Zsummary.pres	Zsummary.qual
BrC1	13	23	45	29
BrC5	3	13	41	36
BrC3	6	20	40	32
BrC2	11	21	38	33
BrC4	14	22	38	30
BrC7	1	4	30	28
BrC6	17	16.5	27	24
BrC8	18	26	24	14
BrC13	3	3	23	23
BrC9	16	18	23	22
BrC16	7	9.5	22	18
BrC14	11	10.5	21	19
BrC17	4	6	21	18
BrC11	23	25	20	12
BrC12	17	8.5	19	19
BrC15	21	15.5	18	17
BrC21	10	5	16	14
BrC19	17	1	14	18
BrC18	22	19	14	13
BrC24	9	7	13	13
BrC22	6	9.5	12	14
BrC25	7	2	12	13
BrC23	20	16	11	11
BrC10	26	24	8.8	15
BrC27	24	13.5	4.7	8.9
BrC26	25	13	4.1	10
BrC20	28	27	2.7	6.1
