# Supplementary material for: Community cohesion looseness in gene networks reveals individualized drug targets and resistance
Source: Brief Bioinform. 2024 Apr 15;25(3):bbae175. doi: 10.1093/bib/bbae175 (PMC11018546; doi:10.1093/bib/bbae175)
Supplement: Supplementary_table3_bbae175 [file supplementary_table3_bbae175.xlsx]

## Sheet: Breast
Supplementary Table 3. The statistics of the strongly preserved co-expressed communities
Co-expressed community	node_total	edge_total	node_filtered	edge_filtered
BrC1	1035	535095	899	53510
BrC2	890	395605	712	39561
BrC3	776	300700	602	30070
BrC4	755	284635	580	28464
BrC5	660	217470	520	21747
BrC6	488	118828	479	11883
BrC8	424	89676	384	8968
BrC7	428	91378	329	9138
BrC11	318	50403	312	5041
BrC9	330	54285	241	5429
BrC15	228	25878	214	2588
BrC13	261	33930	211	3393
BrC12	280	39060	208	3906
BrC14	238	28203	193	2821
BrC17	208	21528	143	2153
BrC18	157	12246	135	1225
BrC21	125	7750	110	775
BrC22	122	7381	99	739
BrC16	215	23005	95	2301
BrC24	113	6328	90	633
BrC19	142	10011	73	1002
BrC23	114	6441	59	645
BrC25	76	2850	56	285
