# Supplementary material for: Community cohesion looseness in gene networks reveals individualized drug targets and resistance
Source: Brief Bioinform. 2024 Apr 15;25(3):bbae175. doi: 10.1093/bib/bbae175 (PMC11018546; doi:10.1093/bib/bbae175)
Supplement: Supplementary_table4_bbae175 [file supplementary_table4_bbae175.xlsx]

## Sheet: GO
Supplementary table 4. The gene-set enrichment analysis (Enrichr) results of BrM19
Gene_set	Term	Overlap	P-value	Adjusted P-value	Old P-value	Old Adjusted P-value	Odds Ratio	Combined Score	Genes
GO_Biological_Process_2018	microtubule cytoskeleton organization involved in mitosis (GO:1902850)	11/44	4.85167e-18	2.20266e-15	0	0	106.957	4264.08	CENPE;ESPL1;KIF4A;NUF2;NUSAP1;TACC3;TTK;KIF11;AURKB;NDC80;AURKA
GO_Biological_Process_2018	mitotic nuclear division (GO:0140014)	12/74	3.97081e-17	9.01374e-15	0	0	63.0301	2380.33	TPX2;KIF18B;ESPL1;UBE2C;PLK1;NUSAP1;BIRC5;CDCA8;MYBL2;KIF11;ZWINT;NDC80
GO_Biological_Process_2018	mitotic sister chromatid segregation (GO:0000070)	12/82	1.4657e-16	2.2181e-14	0	0	55.8042	2034.57	CENPE;KIF18B;ESPL1;CDCA5;PLK1;KIF14;NUSAP1;NCAPG;CDCA8;ZWINT;DLGAP5;NDC80
GO_Biological_Process_2018	mitotic spindle organization (GO:0007052)	11/74	2.42797e-15	2.75574e-13	0	0	55.9406	1882.5	CENPE;TPX2;KIF4A;NUF2;BIRC5;TTK;MYBL2;KIF11;AURKB;NDC80;AURKA
GO_Biological_Process_2018	sister chromatid segregation (GO:0000819)	8/32	2.07948e-13	1.88817e-11	0	0	102.067	2980.5	TOP2A;KIF18B;ESPL1;PLK1;NUSAP1;CDCA8;ZWINT;NDC80
GO_Biological_Process_2018	regulation of mitotic cell cycle phase transition (GO:1901990)	11/184	6.41585e-11	4.85466e-09	0	0	20.2586	475.463	CENPE;ANLN;TPX2;CENPF;UBE2C;PLK1;CDK1;KIF14;BUB1B;HMMR;AURKA
GO_Biological_Process_2018	DNA metabolic process (GO:0006259)	13/314	1.01894e-10	6.60853e-09	0	0	14.1272	325.027	TOP2A;PIF1;UHRF1;TYMS;RAD51AP1;ORC6;RAD51;CDC45;EXO1;CDK1;PCLAF;RAD54L;CLSPN
GO_Biological_Process_2018	cytoskeleton-dependent cytokinesis (GO:0061640)	8/70	1.6722e-10	9.48973e-09	0	0	39.4342	887.732	ANLN;ESPL1;KIF4A;PLK1;NUSAP1;KIF20A;CEP55;AURKB
GO_Biological_Process_2018	mitotic cell cycle phase transition (GO:0044772)	11/221	4.56183e-10	2.30119e-08	0	0	16.658	358.282	CCNB2;MELK;ORC6;CDC45;UBE2C;PLK1;CDK1;TACC3;PKMYT1;FOXM1;AURKA
GO_Biological_Process_2018	regulation of cell cycle G2/M phase transition (GO:1902749)	8/84	7.41557e-10	3.36667e-08	0	0	32.1474	675.811	TPX2;CENPF;PLK1;CDK1;KIF14;HMMR;GTSE1;AURKA
GO_Biological_Process_2018	regulation of mitotic sister chromatid separation (GO:0010965)	2024-05-15	1.64466e-09	6.22228e-08	0	0	146.449	2962.03	CENPE;PTTG1;UBE2C;PLK1;TACC3
GO_Biological_Process_2018	regulation of mitotic metaphase/anaphase transition (GO:0030071)	2024-05-15	1.64466e-09	6.22228e-08	0	0	146.449	2962.03	CENPE;ESPL1;UBE2C;PLK1;DLGAP5
GO_Biological_Process_2018	mitotic cytokinesis (GO:0000281)	7/59	1.88464e-09	6.58173e-08	0	0	40.5376	814.381	ANLN;ESPL1;KIF4A;PLK1;NUSAP1;KIF20A;CEP55
GO_Biological_Process_2018	spindle assembly checkpoint (GO:0071173)	2024-05-17	3.36986e-09	9.56197e-08	0	0	122.028	2380.57	CENPF;PLK1;BUB1B;TTK;BUB1
GO_Biological_Process_2018	mitotic spindle assembly checkpoint (GO:0007094)	2024-05-17	3.36986e-09	9.56197e-08	0	0	122.028	2380.57	CENPF;PLK1;BUB1B;TTK;BUB1
GO_Biological_Process_2018	mitotic spindle checkpoint (GO:0071174)	2024-05-17	3.36986e-09	9.56197e-08	0	0	122.028	2380.57	CENPF;PLK1;BUB1B;TTK;BUB1
GO_Biological_Process_2018	regulation of cell cycle (GO:0051726)	10/215	5.75495e-09	1.53691e-07	0	0	15.2706	289.733	CCNB2;CENPF;PLK1;CDK1;PCLAF;BIRC5;MYBL2;PKMYT1;FOXM1;PRR11
GO_Biological_Process_2018	positive regulation of mitotic cell cycle phase transition (GO:1901992)	6/40	6.67003e-09	1.68233e-07	0	0	52.396	986.388	CDC45;ESPL1;UBE2C;CDCA5;CDK1;DLGAP5
GO_Biological_Process_2018	mitotic metaphase plate congression (GO:0007080)	6/43	1.0503e-08	2.50967e-07	0	0	48.1404	884.416	CENPE;CDCA5;NUF2;KIF14;CDCA8;NDC80
GO_Biological_Process_2018	metaphase plate congression (GO:0051310)	6/44	1.21265e-08	2.75272e-07	0	0	46.8712	854.362	CENPE;CENPF;CDCA5;KIF14;CDCA8;NDC80
GO_Biological_Process_2018	anaphase-promoting complex-dependent catabolic process (GO:0031145)	7/79	1.51143e-08	3.26757e-07	0	0	29.2477	526.681	PTTG1;UBE2C;PLK1;CDK1;BUB1B;AURKB;AURKA
GO_Biological_Process_2018	mitotic spindle assembly (GO:0090307)	6/46	1.59988e-08	3.30157e-07	0	0	44.5231	799.224	TPX2;KIF4A;BIRC5;MYBL2;KIF11;AURKB
GO_Biological_Process_2018	regulation of mitotic nuclear division (GO:0007088)	7/84	2.32776e-08	4.59479e-07	0	0	27.3416	480.55	ANLN;PLK1;NUSAP1;KIF11;MKI67;PKMYT1;AURKA
GO_Biological_Process_2018	regulation of cell cycle process (GO:0010564)	7/90	3.77371e-08	7.1386e-07	0	0	25.3574	433.425	PLK1;KIF20A;MKI67;PKMYT1;FOXM1;AURKB;AURKA
GO_Biological_Process_2018	kinetochore organization (GO:0051383)	2024-04-12	7.90623e-08	1.38055e-06	0	0	144.341	2360.41	CENPE;CENPF;NUF2;NDC80
GO_Biological_Process_2018	protein localization to kinetochore (GO:0034501)	2024-04-12	7.90623e-08	1.38055e-06	0	0	144.341	2360.41	CDK1;BUB1B;KNL1;AURKB
GO_Biological_Process_2018	regulation of cell division (GO:0051302)	6/65	1.33589e-07	2.24627e-06	0	0	30.1563	477.33	ORC6;KIF18B;PLK1;KIF20A;AURKB;AURKA
GO_Biological_Process_2018	centromere complex assembly (GO:0034508)	5/36	1.94546e-07	3.15443e-06	0	0	47.1917	729.233	CENPE;CENPF;HJURP;CENPM;KNL1
GO_Biological_Process_2018	protein localization to chromosome, centromeric region (GO:0071459)	2024-04-15	2.16224e-07	3.38503e-06	0	0	104.959	1610.8	CDK1;BUB1B;KNL1;AURKB
GO_Biological_Process_2018	DNA replication (GO:0006260)	7/120	2.75505e-07	4.16931e-06	0	0	18.5972	280.905	PIF1;ORC6;CDC45;EXO1;CDK1;PCLAF;CLSPN
GO_Biological_Process_2018	regulation of cytokinesis (GO:0032465)	6/77	3.70466e-07	5.42554e-06	0	0	25.0444	370.869	PLK1;KIF14;KIF20A;AURKB;AURKA;E2F8
GO_Biological_Process_2018	G2/M transition of mitotic cell cycle (GO:0000086)	7/126	3.84303e-07	5.4523e-06	0	0	17.6542	260.785	CCNB2;MELK;PLK1;CDK1;PKMYT1;FOXM1;AURKA
GO_Biological_Process_2018	cell cycle G2/M phase transition (GO:0044839)	7/127	4.05547e-07	5.57934e-06	0	0	17.5062	257.657	CCNB2;MELK;PLK1;CDK1;PKMYT1;FOXM1;AURKA
GO_Biological_Process_2018	proteasome-mediated ubiquitin-dependent protein catabolic process (GO:0043161)	9/291	1.10987e-06	1.482e-05	0	0	9.79638	134.321	PTTG1;UBE2C;PLK1;CDK1;KIF14;BUB1B;GTSE1;AURKB;AURKA
GO_Biological_Process_2018	regulation of G2/M transition of mitotic cell cycle (GO:0010389)	7/149	1.19413e-06	1.54895e-05	0	0	14.7775	201.537	TPX2;CENPF;PLK1;CDK1;KIF14;HMMR;AURKA
GO_Biological_Process_2018	chromosome condensation (GO:0030261)	2024-04-23	1.37207e-06	1.73034e-05	0	0	60.7414	819.96	TOP2A;CDCA5;NUSAP1;NCAPG
GO_Biological_Process_2018	regulation of mitotic cell cycle (GO:0007346)	7/165	2.36132e-06	2.8974e-05	0	0	13.2703	171.934	TPX2;PLK1;CDK1;TACC3;BIRC5;MKI67;PKMYT1
GO_Biological_Process_2018	regulation of metaphase/anaphase transition of cell cycle (GO:1902099)	2024-03-08	2.57831e-06	3.01599e-05	0	0	170.76	2197.4	CENPE;UBE2C;PLK1
GO_Biological_Process_2018	positive regulation of cell cycle process (GO:0090068)	6/107	2.59083e-06	3.01599e-05	0	0	17.5788	226.126	KIF14;NUSAP1;AURKB;NDC80;AURKA;E2F8
GO_Biological_Process_2018	negative regulation of cell division (GO:0051782)	2024-03-11	7.53728e-06	8.34616e-05	0	0	106.709	1258.7	ORC6;AURKB;E2F8
GO_Biological_Process_2018	attachment of mitotic spindle microtubules to kinetochore (GO:0051315)	2024-03-11	7.53728e-06	8.34616e-05	0	0	106.709	1258.7	CENPE;NUF2;NDC80
GO_Biological_Process_2018	regulation of sister chromatid cohesion (GO:0007063)	2024-03-12	1.00234e-05	0.000108348	0	0	94.8476	1091.75	ESPL1;CDCA5;BUB1
GO_Biological_Process_2018	DNA replication-independent nucleosome assembly (GO:0006336)	4/39	1.21947e-05	0.000124713	0	0	32.9474	372.784	HJURP;CENPM;KNL1;ASF1B
GO_Biological_Process_2018	DNA biosynthetic process (GO:0071897)	4/39	1.21947e-05	0.000124713	0	0	32.9474	372.784	RAD51AP1;RAD51;EXO1;TYMS
GO_Biological_Process_2018	DNA damage response, signal transduction by p53 class mediator (GO:0030330)	5/82	1.23614e-05	0.000124713	0	0	18.9553	214.213	CDK1;FOXM1;GTSE1;AURKA;E2F8
GO_Biological_Process_2018	establishment of chromosome localization (GO:0051303)	2024-03-13	1.29963e-05	0.000128267	0	0	85.3586	960.356	CENPE;CENPF;NDC80
GO_Biological_Process_2018	positive regulation of mitotic nuclear division (GO:0045840)	4/40	1.35123e-05	0.000130524	0	0	32.0306	359.124	UBE2C;CDCA5;NUSAP1;AURKA
GO_Biological_Process_2018	regulation of exit from mitosis (GO:0007096)	2024-03-15	2.05677e-05	0.000190566	0	0	71.125	767.566	ANLN;UBE2C;CDCA5
GO_Biological_Process_2018	mitotic chromosome condensation (GO:0007076)	2024-03-15	2.05677e-05	0.000190566	0	0	71.125	767.566	CDCA5;NUSAP1;NCAPG
GO_Biological_Process_2018	cellular response to DNA damage stimulus (GO:0006974)	8/329	2.61363e-05	0.000237317	0	0	7.51728	79.3237	TOP2A;RAD51AP1;RAD51;EXO1;CDK1;PCLAF;RAD54L;CLSPN
GO_Biological_Process_2018	establishment of mitotic spindle localization (GO:0040001)	2024-03-18	3.65972e-05	0.000325787	0	0	56.8914	581.177	ESPL1;NUSAP1;NDC80
GO_Biological_Process_2018	DNA recombination (GO:0006310)	4/55	4.83852e-05	0.00042244	0	0	22.5928	224.489	RAD51AP1;RAD51;EXO1;RAD54L
GO_Biological_Process_2018	chromosome organization (GO:0051276)	4/56	5.19639e-05	0.000445125	0	0	22.1572	218.58	TOP2A;NUF2;CDCA8;NDC80
GO_Biological_Process_2018	cellular macromolecule biosynthetic process (GO:0034645)	8/367	5.66304e-05	0.000476115	0	0	6.70855	65.6027	PIF1;ORC6;CDC45;EXO1;CDK1;PCLAF;CLSPN;TYMS
GO_Biological_Process_2018	DNA damage response, signal transduction by p53 class mediator resulting in cell cycle arrest (GO:0006977)	4/62	7.76308e-05	0.000635553	0	0	19.8591	187.937	CDK1;GTSE1;AURKA;E2F8
GO_Biological_Process_2018	regulation of microtubule cytoskeleton organization (GO:0070507)	2024-03-23	7.83943e-05	0.000635553	0	0	42.6579	403.277	SKA3;SKA1;AURKA
GO_Biological_Process_2018	signal transduction involved in mitotic G1 DNA damage checkpoint (GO:0072431)	4/63	8.26661e-05	0.000658429	0	0	19.5215	183.516	CDK1;GTSE1;AURKA;E2F8
GO_Biological_Process_2018	DNA synthesis involved in DNA repair (GO:0000731)	4/65	9.34437e-05	0.000731439	0	0	18.8795	175.167	RAD51AP1;RAD51;EXO1;PCLAF
GO_Biological_Process_2018	positive regulation of cellular protein localization (GO:1903829)	4/66	9.91991e-05	0.000763329	0	0	18.5741	171.223	PLK1;CDK1;GTSE1;NDC80
GO_Biological_Process_2018	protein sumoylation (GO:0016925)	4/68	0.000111476	0.00083616	0	0	17.9918	163.756	TOP2A;BIRC5;CDCA8;AURKB
GO_Biological_Process_2018	regulation of transcription involved in G1/S transition of mitotic cell cycle (GO:0000083)	2024-03-26	0.000114189	0.00083616	0	0	37.0882	336.674	CDC45;RRM2;TYMS
GO_Biological_Process_2018	strand displacement (GO:0000732)	2024-03-26	0.000114189	0.00083616	0	0	37.0882	336.674	RAD51AP1;RAD51;EXO1
GO_Biological_Process_2018	regulation of protein localization to nucleus (GO:1900180)	2024-03-27	0.000128127	0.000923327	0	0	35.5411	318.536	PLK1;CDK1;GTSE1
GO_Biological_Process_2018	regulation of ubiquitin-protein ligase activity involved in mitotic cell cycle (GO:0051439)	4/72	0.000139284	0.000988046	0	0	16.9301	150.322	UBE2C;PLK1;CDK1;BUB1B
GO_Biological_Process_2018	regulation of chromosome segregation (GO:0051983)	2024-03-29	0.000159224	0.00111212	0	0	32.8038	286.876	MKI67;BUB1;AURKB
GO_Biological_Process_2018	positive regulation of ubiquitin-protein ligase activity involved in regulation of mitotic cell cycle transition (GO:0051437)	4/76	0.000171798	0.00117808	0	0	15.9863	138.588	UBE2C;PLK1;CDK1;BUB1B
GO_Biological_Process_2018	CENP-A containing nucleosome assembly (GO:0034080)	2024-03-30	0.000176453	0.00117808	0	0	31.5873	272.992	HJURP;CENPM;KNL1
GO_Biological_Process_2018	CENP-A containing chromatin organization (GO:0061641)	2024-03-30	0.000176453	0.00117808	0	0	31.5873	272.992	HJURP;CENPM;KNL1
GO_Biological_Process_2018	centromeric sister chromatid cohesion (GO:0070601)	2024-02-06	0.000195244	0.0012663	0	0	140.303	1198.36	BUB1B;BUB1
GO_Biological_Process_2018	negative regulation of cytokinesis (GO:0032466)	2024-02-06	0.000195244	0.0012663	0	0	140.303	1198.36	AURKB;E2F8
GO_Biological_Process_2018	retrograde vesicle-mediated transport, Golgi to ER (GO:0006890)	4/80	0.000209467	0.00132081	0	0	15.1419	128.266	CENPE;KIF4A;KIF11;KIF15
GO_Biological_Process_2018	spindle assembly (GO:0051225)	4/80	0.000209467	0.00132081	0	0	15.1419	128.266	TPX2;BIRC5;MYBL2;KIF11
GO_Biological_Process_2018	chromatin remodeling at centromere (GO:0031055)	3/32	0.000214442	0.00133365	0	0	29.4059	248.406	HJURP;CENPM;KNL1
GO_Biological_Process_2018	negative regulation of cell cycle process (GO:0010948)	4/81	0.000219744	0.00134816	0	0	14.9445	125.878	RRM2;RAD51;AURKB;E2F8
GO_Biological_Process_2018	positive regulation of cell cycle arrest (GO:0071158)	4/82	0.000230379	0.00137621	0	0	14.7521	123.561	CDK1;GTSE1;AURKA;E2F8
GO_Biological_Process_2018	positive regulation of ubiquitin protein ligase activity (GO:1904668)	4/82	0.000230379	0.00137621	0	0	14.7521	123.561	UBE2C;PLK1;CDK1;BUB1B
GO_Biological_Process_2018	regulation of double-strand break repair (GO:2000779)	3/34	0.000257363	0.00151744	0	0	27.506	227.338	RAD51AP1;RAD51;FOXM1
GO_Biological_Process_2018	positive regulation of mitotic sister chromatid separation (GO:1901970)	2024-02-07	0.000272696	0.00156714	0	0	112.237	921.143	ESPL1;DLGAP5
GO_Biological_Process_2018	positive regulation of metaphase/anaphase transition of cell cycle (GO:1902101)	2024-02-07	0.000272696	0.00156714	0	0	112.237	921.143	ESPL1;DLGAP5
GO_Biological_Process_2018	regulation of mitotic spindle organization (GO:0060236)	3/35	0.000280755	0.00159328	0	0	26.6451	217.904	TPX2;PLK1;TACC3
GO_Biological_Process_2018	positive regulation of protein ubiquitination involved in ubiquitin-dependent protein catabolic process (GO:2000060)	4/87	0.000289186	0.00162087	0	0	13.86	112.937	UBE2C;PLK1;CDK1;BUB1B
GO_Biological_Process_2018	histone exchange (GO:0043486)	3/36	0.000305478	0.00167093	0	0	25.8364	209.11	HJURP;CENPM;KNL1
GO_Biological_Process_2018	regulation of ubiquitin protein ligase activity (GO:1904666)	3/36	0.000305478	0.00167093	0	0	25.8364	209.11	UBE2C;PLK1;CDK1
GO_Biological_Process_2018	positive regulation of mitotic metaphase/anaphase transition (GO:0045842)	2024-02-08	0.000362736	0.00193744	0	0	93.5258	740.896	ESPL1;DLGAP5
GO_Biological_Process_2018	kinetochore assembly (GO:0051382)	2024-02-08	0.000362736	0.00193744	0	0	93.5258	740.896	CENPE;CENPF
GO_Biological_Process_2018	antigen processing and presentation of exogenous peptide antigen (GO:0002478)	4/97	0.000437959	0.00228544	0	0	12.3634	95.611	CENPE;KIF4A;KIF11;KIF15
GO_Biological_Process_2018	antigen processing and presentation of exogenous peptide antigen via MHC class II (GO:0019886)	4/97	0.000437959	0.00228544	0	0	12.3634	95.611	CENPE;KIF4A;KIF11;KIF15
GO_Biological_Process_2018	antigen processing and presentation of peptide antigen via MHC class II (GO:0002495)	4/98	0.000455345	0.00234917	0	0	12.2313	94.1129	CENPE;KIF4A;KIF11;KIF15
GO_Biological_Process_2018	positive regulation of protein localization to nucleus (GO:1900182)	3/42	0.000483513	0.00246646	0	0	21.8549	166.85	PLK1;CDK1;GTSE1
GO_Biological_Process_2018	mitotic nuclear envelope disassembly (GO:0007077)	3/44	0.0005549	0.00279916	0	0	20.7868	155.833	CCNB2;PLK1;CDK1
GO_Biological_Process_2018	mitotic spindle midzone assembly (GO:0051256)	2024-02-10	0.000580219	0.00286326	0	0	70.1373	522.671	KIF4A;AURKB
GO_Biological_Process_2018	establishment of spindle localization (GO:0051293)	2024-02-10	0.000580219	0.00286326	0	0	70.1373	522.671	ESPL1;NUSAP1
GO_Biological_Process_2018	G1/S transition of mitotic cell cycle (GO:0000082)	4/105	0.00059111	0.00288563	0	0	11.3795	84.5899	ORC6;RRM2;CDC45;TYMS
GO_Biological_Process_2018	protein modification by small protein conjugation (GO:0032446)	7/398	0.000617635	0.00298305	0	0	5.29923	39.1593	TOP2A;UBE2C;UHRF1;PLK1;BIRC5;CDCA8;AURKB
GO_Biological_Process_2018	regulation of DNA metabolic process (GO:0051052)	3/46	0.0006327	0.00299214	0	0	19.8179	145.969	PIF1;UHRF1;ESCO2
GO_Biological_Process_2018	nuclear envelope disassembly (GO:0051081)	3/46	0.0006327	0.00299214	0	0	19.8179	145.969	CCNB2;PLK1;CDK1
GO_Biological_Process_2018	DNA repair (GO:0006281)	6/288	0.000641939	0.00300454	0	0	6.23849	45.8592	RAD51AP1;RAD51;EXO1;CDCA5;CDK1;RAD54L
GO_Biological_Process_2018	regulation of chromatin silencing (GO:0031935)	2024-02-11	0.000707483	0.00324442	0	0	62.3412	452.21	CDC45;UHRF1
GO_Biological_Process_2018	mitotic spindle elongation (GO:0000022)	2024-02-11	0.000707483	0.00324442	0	0	62.3412	452.21	KIF4A;AURKB
GO_Biological_Process_2018	peptidyl-lysine modification (GO:0018205)	4/115	0.000831769	0.00377623	0	0	10.3491	73.3956	TOP2A;BIRC5;CDCA8;AURKB
GO_Biological_Process_2018	positive regulation of mitotic cell cycle (GO:0045931)	3/52	0.000906802	0.00407612	0	0	17.386	121.799	NUSAP1;NDC80;AURKA
GO_Biological_Process_2018	mitotic DNA integrity checkpoint (GO:0044774)	2024-02-13	0.000998609	0.00444479	0	0	51.0013	352.375	TOP2A;CLSPN
GO_Biological_Process_2018	DNA-dependent DNA replication (GO:0006261)	3/56	0.00112559	0.00496133	0	0	16.0706	109.111	ORC6;CDC45;RAD51
GO_Biological_Process_2018	regulation of cell cycle phase transition (GO:1901987)	2024-02-16	0.00152548	0.00662764	0	0	40.0664	259.849	PLK1;GTSE1
GO_Biological_Process_2018	ubiquitin-dependent protein catabolic process (GO:0006511)	6/341	0.00153282	0.00662764	0	0	5.23734	33.9413	UBE2C;UHRF1;CDK1;KIF14;BUB1B;GTSE1
GO_Biological_Process_2018	protein phosphorylation (GO:0006468)	7/470	0.00162057	0.00693273	0	0	4.45867	28.6468	MELK;PLK1;CDK1;BIRC5;CLSPN;AURKB;AURKA
GO_Biological_Process_2018	regulation of signal transduction by p53 class mediator (GO:1901796)	4/138	0.00163393	0.00693273	0	0	8.56284	54.9458	TPX2;EXO1;AURKB;AURKA
GO_Biological_Process_2018	DNA replication checkpoint (GO:0000076)	2024-02-17	0.0017248	0.00725054	0	0	37.3934	237.921	CDC45;CLSPN
GO_Biological_Process_2018	proteasomal protein catabolic process (GO:0010498)	5/237	0.00174789	0.00728018	0	0	6.24208	39.6331	UBE2C;CDK1;KIF14;BUB1B;GTSE1
GO_Biological_Process_2018	negative regulation of protein binding (GO:0032091)	3/67	0.00189022	0.00780143	0	0	13.3011	83.4122	GTSE1;AURKB;AURKA
GO_Biological_Process_2018	regulation of microtubule polymerization or depolymerization (GO:0031110)	2024-02-18	0.00193582	0.007847	0	0	35.0546	218.994	SKA3;SKA1
GO_Biological_Process_2018	regulation of spindle organization (GO:0090224)	2024-02-18	0.00193582	0.007847	0	0	35.0546	218.994	TPX2;TACC3
GO_Biological_Process_2018	negative regulation of ubiquitin-protein ligase activity involved in mitotic cell cycle (GO:0051436)	3/71	0.00223183	0.0089668	0	0	12.5162	76.4105	UBE2C;CDK1;BUB1B
GO_Biological_Process_2018	regulation of nuclear division (GO:0051783)	2024-02-21	0.00263828	0.0105068	0	0	29.5152	175.25	MKI67;PKMYT1
GO_Biological_Process_2018	double-strand break repair via homologous recombination (GO:0000724)	3/76	0.00270963	0.0106971	0	0	11.656	68.8978	RAD51AP1;RAD51;CDC45
GO_Biological_Process_2018	negative regulation of ubiquitin protein ligase activity (GO:1904667)	3/77	0.00281215	0.0110062	0	0	11.4979	67.5363	UBE2C;CDK1;BUB1B
GO_Biological_Process_2018	phosphorylation (GO:0016310)	6/386	0.00285114	0.0110634	0	0	4.60652	26.9944	MELK;PLK1;CDK1;BIRC5;AURKB;AURKA
GO_Biological_Process_2018	regulation of chromosome organization (GO:0033044)	2024-02-24	0.00344302	0.0131356	0	0	25.4866	144.545	PIF1;MKI67
GO_Biological_Process_2018	DNA replication initiation (GO:0006270)	2024-02-24	0.00344302	0.0131356	0	0	25.4866	144.545	ORC6;CDC45
GO_Biological_Process_2018	positive regulation of protein kinase activity (GO:0045860)	4/172	0.00362493	0.0137143	0	0	6.81815	38.3175	CENPE;TPX2;KIF14;CLSPN
GO_Biological_Process_2018	positive regulation of nuclear division (GO:0051785)	2024-02-25	0.00373361	0.0140087	0	0	24.3772	136.278	NUSAP1;AURKA
GO_Biological_Process_2018	regulation of centrosome cycle (GO:0046605)	2024-02-26	0.00403523	0.0150163	0	0	23.3603	128.778	KIF11;AURKA
GO_Biological_Process_2018	regulation of double-strand break repair via homologous recombination (GO:0010569)	2024-02-27	0.0043478	0.016048	0	0	22.4248	121.948	RAD51AP1;RAD51
GO_Biological_Process_2018	regulation of intracellular signal transduction (GO:1902531)	6/422	0.00440869	0.0161415	0	0	4.20013	22.7823	ARHGAP11A;TPX2;DEPDC1B;EXO1;AURKB;AURKA
GO_Biological_Process_2018	positive regulation of ubiquitin-protein transferase activity (GO:0051443)	2/31	0.00570595	0.0203976	0	0	19.3278	99.8523	UBE2C;PLK1
GO_Biological_Process_2018	liver development (GO:0001889)	2/31	0.00570595	0.0203976	0	0	19.3278	99.8523	AURKA;E2F8
GO_Biological_Process_2018	nucleobase-containing small molecule interconversion (GO:0015949)	2/31	0.00570595	0.0203976	0	0	19.3278	99.8523	RRM2;TYMS
GO_Biological_Process_2018	microtubule bundle formation (GO:0001578)	2/32	0.00607205	0.0213698	0	0	18.6826	95.3572	PLK1;KIF20A
GO_Biological_Process_2018	G2 DNA damage checkpoint (GO:0031572)	2/32	0.00607205	0.0213698	0	0	18.6826	95.3572	PLK1;CLSPN
GO_Biological_Process_2018	regulation of DNA recombination (GO:0000018)	2/33	0.00644862	0.0225206	0	0	18.0791	91.1888	RAD51AP1;RAD51
GO_Biological_Process_2018	positive regulation of cytokinesis (GO:0032467)	2/34	0.00683557	0.0236897	0	0	17.5132	87.3141	KIF14;AURKB
GO_Biological_Process_2018	regulation of protein binding (GO:0043393)	3/111	0.00780725	0.0268522	0	0	7.86468	38.165	PLK1;AURKB;AURKA
GO_Biological_Process_2018	negative regulation of G0 to G1 transition (GO:0070317)	2/37	0.00805797	0.0275062	0	0	16.0097	77.1841	RRM2;RAD51
GO_Biological_Process_2018	regulation of G0 to G1 transition (GO:0070316)	2/39	0.00892341	0.0302331	0	0	15.1427	71.4598	RRM2;RAD51
GO_Biological_Process_2018	negative regulation of transcription, DNA-templated (GO:0045892)	8/813	0.00941702	0.0316691	0	0	2.92357	13.6392	CENPF;UHRF1;PLK1;DEPDC1;BIRC5;FOXM1;AURKB;E2F8
GO_Biological_Process_2018	DNA duplex unwinding (GO:0032508)	2/41	0.00982853	0.0325705	0	0	14.3648	66.4006	PIF1;RAD51
GO_Biological_Process_2018	positive regulation of cell division (GO:0051781)	2/41	0.00982853	0.0325705	0	0	14.3648	66.4006	KIF14;AURKB
GO_Biological_Process_2018	cellular response to radiation (GO:0071478)	2/42	0.0102958	0.033628	0	0	14.0049	64.0868	RAD51AP1;RAD51
GO_Biological_Process_2018	regulation of telomerase activity (GO:0051972)	2/42	0.0102958	0.033628	0	0	14.0049	64.0868	PIF1;AURKB
GO_Biological_Process_2018	activation of protein kinase activity (GO:0032147)	4/233	0.0104375	0.0338473	0	0	4.98652	22.7503	TPX2;CDK1;KIF14;CLSPN
GO_Biological_Process_2018	protein complex subunit organization (GO:0071822)	2/45	0.0117554	0.0378507	0	0	13.0259	57.8797	NUF2;NDC80
GO_Biological_Process_2018	cellular response to ionizing radiation (GO:0071479)	2/46	0.012261	0.0389265	0	0	12.7292	56.0254	RAD51AP1;RAD51
GO_Biological_Process_2018	regulation of G1/S transition of mitotic cell cycle (GO:2000045)	2/46	0.012261	0.0389265	0	0	12.7292	56.0254	CDC45;KIF14
GO_Biological_Process_2018	interstrand cross-link repair (GO:0036297)	2/48	0.0133003	0.0419328	0	0	12.1745	52.5936	RAD51AP1;RAD51
GO_Biological_Process_2018	regulation of small GTPase mediated signal transduction (GO:0051056)	3/140	0.0146168	0.0457656	0	0	6.19082	26.1599	ARHGAP11A;DEPDC1B;FOXM1
GO_Biological_Process_2018	double-strand break repair (GO:0006302)	3/141	0.0148961	0.0461053	0	0	6.14565	25.8526	RAD51AP1;RAD51;CDCA5
GO_Biological_Process_2018	regulation of telomere maintenance via telomerase (GO:0032210)	2/51	0.0149284	0.0461053	0	0	11.4274	48.0465	PIF1;AURKB
GO_Biological_Process_2018	regulation of DNA binding (GO:0051101)	2/52	0.0154892	0.0475143	0	0	11.1983	46.6702	CDCA5;HJURP
GO_Biological_Process_2018	cellular protein complex assembly (GO:0043623)	3/144	0.0157522	0.0479966	0	0	6.01398	24.9627	CENPE;ANLN;CENPF
GO_Biological_Process_2018	peptidyl-serine phosphorylation (GO:0018105)	3/145	0.0160436	0.0485587	0	0	5.97133	24.6762	PLK1;CDK1;CLSPN
GO_Biological_Process_2018	Golgi vesicle transport (GO:0048193)	4/271	0.0172972	0.0520062	0	0	4.26858	17.3185	CENPE;KIF4A;KIF11;KIF15
GO_Biological_Process_2018	renal system development (GO:0072001)	2/59	0.0196623	0.0587281	0	0	9.81962	38.5818	CENPF;CEP55
GO_Biological_Process_2018	negative regulation of G2/M transition of mitotic cell cycle (GO:0010972)	2/62	0.0215792	0.0615841	0	0	9.32723	35.7795	AURKB;AURKA
GO_Biological_Process_2018	regulation of glial cell differentiation (GO:0045685)	2024-01-06	0.0217037	0.0615841	0	0	55.3389	211.963	CDK1
GO_Biological_Process_2018	histone-serine phosphorylation (GO:0035404)	2024-01-06	0.0217037	0.0615841	0	0	55.3389	211.963	AURKB
GO_Biological_Process_2018	negative regulation of chromosome organization (GO:2001251)	2024-01-06	0.0217037	0.0615841	0	0	55.3389	211.963	TOP2A
GO_Biological_Process_2018	protein localization to nuclear envelope (GO:0090435)	2024-01-06	0.0217037	0.0615841	0	0	55.3389	211.963	PLK1
GO_Biological_Process_2018	negative regulation of stress-activated protein kinase signaling cascade (GO:0070303)	2024-01-06	0.0217037	0.0615841	0	0	55.3389	211.963	FOXM1
GO_Biological_Process_2018	pyrimidine deoxyribonucleotide biosynthetic process (GO:0009221)	2024-01-06	0.0217037	0.0615841	0	0	55.3389	211.963	TYMS
GO_Biological_Process_2018	Golgi disassembly (GO:0090166)	2024-01-06	0.0217037	0.0615841	0	0	55.3389	211.963	CDK1
GO_Biological_Process_2018	negative regulation of dephosphorylation (GO:0035305)	2/63	0.0222348	0.0626994	0	0	9.17386	34.9166	KNL1;PKMYT1
GO_Biological_Process_2018	peptidyl-serine modification (GO:0018209)	3/170	0.024321	0.0667156	0	0	5.071	18.8459	PLK1;CDK1;CLSPN
GO_Biological_Process_2018	regulation of cyclin-dependent protein serine/threonine kinase activity (GO:0000079)	2/67	0.0249386	0.0667156	0	0	8.60758	31.7735	PLK1;PKMYT1
GO_Biological_Process_2018	tetrahydrofolate interconversion (GO:0035999)	2024-01-07	0.0252755	0.0667156	0	0	46.1134	169.601	TYMS
GO_Biological_Process_2018	G-quadruplex DNA unwinding (GO:0044806)	2024-01-07	0.0252755	0.0667156	0	0	46.1134	169.601	PIF1
GO_Biological_Process_2018	positive regulation of isomerase activity (GO:0010912)	2024-01-07	0.0252755	0.0667156	0	0	46.1134	169.601	UHRF1
GO_Biological_Process_2018	regulation of microtubule binding (GO:1904526)	2024-01-07	0.0252755	0.0667156	0	0	46.1134	169.601	GTSE1
GO_Biological_Process_2018	strand invasion (GO:0042148)	2024-01-07	0.0252755	0.0667156	0	0	46.1134	169.601	RAD51
GO_Biological_Process_2018	cleavage furrow formation (GO:0036089)	2024-01-07	0.0252755	0.0667156	0	0	46.1134	169.601	AURKB
GO_Biological_Process_2018	regulation of DNA endoreduplication (GO:0032875)	2024-01-07	0.0252755	0.0667156	0	0	46.1134	169.601	E2F8
GO_Biological_Process_2018	negative regulation of B cell apoptotic process (GO:0002903)	2024-01-07	0.0252755	0.0667156	0	0	46.1134	169.601	AURKB
GO_Biological_Process_2018	positive regulation of mitotic cell cycle spindle assembly checkpoint (GO:0090267)	2024-01-07	0.0252755	0.0667156	0	0	46.1134	169.601	NDC80
GO_Biological_Process_2018	negative regulation of phosphatase activity (GO:0010923)	2/68	0.0256345	0.0672721	0	0	8.47674	31.0572	KNL1;PKMYT1
GO_Biological_Process_2018	protein autophosphorylation (GO:0046777)	3/175	0.0262062	0.0683292	0	0	4.92234	17.926	MELK;AURKB;AURKA
GO_Biological_Process_2018	negative regulation of cell cycle G2/M phase transition (GO:1902750)	2/69	0.0263383	0.0683292	0	0	8.3498	30.366	PLK1;AURKA
GO_Biological_Process_2018	recombinational repair (GO:0000725)	2/71	0.0277693	0.0715347	0	0	8.10696	29.0539	RAD51AP1;RAD51
GO_Biological_Process_2018	regulation of phosphatase activity (GO:0010921)	2/72	0.0284964	0.0715347	0	0	7.99074	28.4309	KNL1;PKMYT1
GO_Biological_Process_2018	positive regulation of spindle checkpoint (GO:0090232)	2024-01-08	0.0288345	0.0715347	0	0	39.5238	140.159	NDC80
GO_Biological_Process_2018	DNA recombinase assembly (GO:0000730)	2024-01-08	0.0288345	0.0715347	0	0	39.5238	140.159	RAD51
GO_Biological_Process_2018	negative regulation of telomerase activity (GO:0051974)	2024-01-08	0.0288345	0.0715347	0	0	39.5238	140.159	PIF1
GO_Biological_Process_2018	DNA repair complex assembly (GO:0090735)	2024-01-08	0.0288345	0.0715347	0	0	39.5238	140.159	RAD51
GO_Biological_Process_2018	regulation of muscle organ development (GO:0048634)	2024-01-08	0.0288345	0.0715347	0	0	39.5238	140.159	CENPF
GO_Biological_Process_2018	double-strand break repair via synthesis-dependent strand annealing (GO:0045003)	2024-01-08	0.0288345	0.0715347	0	0	39.5238	140.159	RAD51
GO_Biological_Process_2018	response to ionizing radiation (GO:0010212)	2/77	0.0322445	0.0769676	0	0	7.45615	25.6075	RAD51AP1;RAD51
GO_Biological_Process_2018	regulation of striated muscle tissue development (GO:0016202)	2024-01-09	0.0323806	0.0769676	0	0	34.5816	118.622	CENPF
GO_Biological_Process_2018	regulation of integrin activation (GO:0033623)	2024-01-09	0.0323806	0.0769676	0	0	34.5816	118.622	KIF14
GO_Biological_Process_2018	mitotic DNA replication checkpoint (GO:0033314)	2024-01-09	0.0323806	0.0769676	0	0	34.5816	118.622	CLSPN
GO_Biological_Process_2018	negative regulation of lymphocyte apoptotic process (GO:0070229)	2024-01-09	0.0323806	0.0769676	0	0	34.5816	118.622	AURKB
GO_Biological_Process_2018	regulation of methylation-dependent chromatin silencing (GO:0090308)	2024-01-09	0.0323806	0.0769676	0	0	34.5816	118.622	UHRF1
GO_Biological_Process_2018	DNA topological change (GO:0006265)	2024-01-09	0.0323806	0.0769676	0	0	34.5816	118.622	TOP2A
GO_Biological_Process_2018	Golgi inheritance (GO:0048313)	2024-01-09	0.0323806	0.0769676	0	0	34.5816	118.622	CDK1
GO_Biological_Process_2018	regulation of B cell apoptotic process (GO:0002902)	2024-01-10	0.035914	0.0827663	0	0	30.7377	102.253	AURKB
GO_Biological_Process_2018	regulation of chromatin organization (GO:1902275)	2024-01-10	0.035914	0.0827663	0	0	30.7377	102.253	MKI67
GO_Biological_Process_2018	DNA replication-dependent nucleosome organization (GO:0034723)	2024-01-10	0.035914	0.0827663	0	0	30.7377	102.253	ASF1B
GO_Biological_Process_2018	telomere maintenance via recombination (GO:0000722)	2024-01-10	0.035914	0.0827663	0	0	30.7377	102.253	RAD51
GO_Biological_Process_2018	regulation of single stranded viral RNA replication via double stranded DNA intermediate (GO:0045091)	2024-01-10	0.035914	0.0827663	0	0	30.7377	102.253	TOP2A
GO_Biological_Process_2018	DNA replication-dependent nucleosome assembly (GO:0006335)	2024-01-10	0.035914	0.0827663	0	0	30.7377	102.253	ASF1B
GO_Biological_Process_2018	negative regulation of binding (GO:0051100)	2/82	0.0361752	0.0829471	0	0	6.98838	23.1971	AURKB;AURKA
GO_Biological_Process_2018	negative regulation of cellular macromolecule biosynthetic process (GO:2000113)	5/512	0.0391309	0.0877615	0	0	2.81645	9.12768	CENPF;DEPDC1;BIRC5;TYMS;FOXM1
GO_Biological_Process_2018	formation of extrachromosomal circular DNA (GO:0001325)	2024-01-11	0.0394347	0.0877615	0	0	27.6625	89.4359	EXO1
GO_Biological_Process_2018	telomere maintenance via telomere trimming (GO:0090737)	2024-01-11	0.0394347	0.0877615	0	0	27.6625	89.4359	EXO1
GO_Biological_Process_2018	t-circle formation (GO:0090656)	2024-01-11	0.0394347	0.0877615	0	0	27.6625	89.4359	EXO1
GO_Biological_Process_2018	regulation of mitotic centrosome separation (GO:0046602)	2024-01-11	0.0394347	0.0877615	0	0	27.6625	89.4359	KIF11
GO_Biological_Process_2018	inhibition of cysteine-type endopeptidase activity involved in apoptotic process (GO:1990001)	2024-01-11	0.0394347	0.0877615	0	0	27.6625	89.4359	BIRC5
GO_Biological_Process_2018	regulation of Ras protein signal transduction (GO:0046578)	2/90	0.0428248	0.0937307	0	0	6.35051	20.0082	KIF14;FOXM1
GO_Biological_Process_2018	signal transduction involved in G2 DNA damage checkpoint (GO:0072425)	2024-01-12	0.0429427	0.0937307	0	0	25.1465	79.1583	PLK1
GO_Biological_Process_2018	exit from mitosis (GO:0010458)	2024-01-12	0.0429427	0.0937307	0	0	25.1465	79.1583	UBE2C
GO_Biological_Process_2018	positive regulation of DNA-dependent DNA replication (GO:2000105)	2024-01-12	0.0429427	0.0937307	0	0	25.1465	79.1583	E2F8
GO_Biological_Process_2018	positive regulation of cellular protein metabolic process (GO:0032270)	2/91	0.0436859	0.0948967	0	0	6.27884	19.6574	UHRF1;PLK1
GO_Biological_Process_2018	cell cycle G1/S phase transition (GO:0044843)	2/92	0.0445535	0.0963205	0	0	6.20876	19.3159	ORC6;CDC45
GO_Biological_Process_2018	signal transduction involved in DNA damage checkpoint (GO:0072422)	2024-01-13	0.046438	0.0971561	0	0	23.0498	70.7544	PLK1
GO_Biological_Process_2018	mitochondrial genome maintenance (GO:0000002)	2024-01-13	0.046438	0.0971561	0	0	23.0498	70.7544	PIF1
GO_Biological_Process_2018	regulation of cell aging (GO:0090342)	2024-01-13	0.046438	0.0971561	0	0	23.0498	70.7544	FOXM1
GO_Biological_Process_2018	DNA replication-independent nucleosome organization (GO:0034724)	2024-01-13	0.046438	0.0971561	0	0	23.0498	70.7544	ASF1B
GO_Biological_Process_2018	tetrahydrofolate metabolic process (GO:0046653)	2024-01-13	0.046438	0.0971561	0	0	23.0498	70.7544	TYMS
GO_Biological_Process_2018	placenta development (GO:0001890)	2024-01-13	0.046438	0.0971561	0	0	23.0498	70.7544	E2F8
GO_Biological_Process_2018	DNA damage response, signal transduction by p53 class mediator resulting in transcription of p21 class mediator (GO:0006978)	2024-01-13	0.046438	0.0971561	0	0	23.0498	70.7544	FOXM1
GO_Biological_Process_2018	ciliary basal body-plasma membrane docking (GO:0097711)	2/96	0.0480875	0.0996882	0	0	5.94336	18.0365	PLK1;CDK1
GO_Biological_Process_2018	epithelial cell differentiation (GO:0030855)	2/96	0.0480875	0.0996882	0	0	5.94336	18.0365	CDK1;E2F8
GO_Biological_Process_2018	response to UV (GO:0009411)	2/98	0.0498918	0.100729	0	0	5.81896	17.4446	PCLAF;AURKB
GO_Biological_Process_2018	histone modification (GO:0016570)	2/98	0.0498918	0.100729	0	0	5.81896	17.4446	UHRF1;AURKB
GO_Biological_Process_2018	DNA damage response, signal transduction resulting in transcription (GO:0042772)	2024-01-14	0.0499208	0.100729	0	0	21.2756	63.7699	FOXM1
GO_Biological_Process_2018	establishment of mitotic spindle orientation (GO:0000132)	2024-01-14	0.0499208	0.100729	0	0	21.2756	63.7699	NDC80
GO_Biological_Process_2018	regulation of neural precursor cell proliferation (GO:2000177)	2024-01-14	0.0499208	0.100729	0	0	21.2756	63.7699	SHCBP1
GO_Biological_Process_2018	regulation of mitotic cell cycle spindle assembly checkpoint (GO:0090266)	2024-01-14	0.0499208	0.100729	0	0	21.2756	63.7699	NDC80
GO_Biological_Process_2018	positive regulation of double-strand break repair (GO:2000781)	2024-01-15	0.053391	0.104481	0	0	19.755	57.8843	FOXM1
GO_Biological_Process_2018	negative regulation of cell aging (GO:0090344)	2024-01-15	0.053391	0.104481	0	0	19.755	57.8843	FOXM1
GO_Biological_Process_2018	septin ring assembly (GO:0000921)	2024-01-15	0.053391	0.104481	0	0	19.755	57.8843	ANLN
GO_Biological_Process_2018	positive regulation of protein export from nucleus (GO:0046827)	2024-01-15	0.053391	0.104481	0	0	19.755	57.8843	GTSE1
GO_Biological_Process_2018	mitotic sister chromatid cohesion (GO:0007064)	2024-01-15	0.053391	0.104481	0	0	19.755	57.8843	CDCA5
GO_Biological_Process_2018	inhibition of cysteine-type endopeptidase activity (GO:0097340)	2024-01-15	0.053391	0.104481	0	0	19.755	57.8843	BIRC5
GO_Biological_Process_2018	microtubule depolymerization (GO:0007019)	2024-01-15	0.053391	0.104481	0	0	19.755	57.8843	KIF18B
GO_Biological_Process_2018	negative regulation of transcription from RNA polymerase II promoter (GO:0000122)	5/565	0.0554448	0.108034	0	0	2.54294	7.3551	UHRF1;PLK1;FOXM1;AURKB;E2F8
GO_Biological_Process_2018	protein localization to chromatin (GO:0071168)	2024-01-16	0.0568487	0.1089	0	0	18.437	52.8657	PLK1
GO_Biological_Process_2018	positive regulation of G2/M transition of mitotic cell cycle (GO:0010971)	2024-01-16	0.0568487	0.1089	0	0	18.437	52.8657	CDK1
GO_Biological_Process_2018	hyaluronan catabolic process (GO:0030214)	2024-01-16	0.0568487	0.1089	0	0	18.437	52.8657	HMMR
GO_Biological_Process_2018	positive regulation of G1/S transition of mitotic cell cycle (GO:1900087)	2024-01-16	0.0568487	0.1089	0	0	18.437	52.8657	CDC45
GO_Biological_Process_2018	negative regulation of hydrolase activity (GO:0051346)	2/108	0.0592687	0.111728	0	0	5.26734	14.8838	KNL1;PKMYT1
GO_Biological_Process_2018	positive regulation of cell cycle G2/M phase transition (GO:1902751)	2024-01-17	0.060294	0.111728	0	0	17.2839	48.5421	CDK1
GO_Biological_Process_2018	septin ring organization (GO:0031106)	2024-01-17	0.060294	0.111728	0	0	17.2839	48.5421	ANLN
GO_Biological_Process_2018	positive regulation of telomere capping (GO:1904355)	2024-01-17	0.060294	0.111728	0	0	17.2839	48.5421	AURKB
GO_Biological_Process_2018	nucleobase-containing compound biosynthetic process (GO:0034654)	2024-01-17	0.060294	0.111728	0	0	17.2839	48.5421	TYMS
GO_Biological_Process_2018	regulation of myelination (GO:0031641)	2024-01-17	0.060294	0.111728	0	0	17.2839	48.5421	KIF14
GO_Biological_Process_2018	positive regulation of transcription of Notch receptor target (GO:0007221)	2024-01-17	0.060294	0.111728	0	0	17.2839	48.5421	DLGAP5
GO_Biological_Process_2018	mitotic G2 DNA damage checkpoint (GO:0007095)	2024-01-17	0.060294	0.111728	0	0	17.2839	48.5421	CLSPN
GO_Biological_Process_2018	negative regulation of programmed cell death (GO:0043069)	4/408	0.062012	0.114445	0	0	2.80141	7.7891	PLK1;CDK1;KIF14;BIRC5
GO_Biological_Process_2018	DNA conformation change (GO:0071103)	2024-01-18	0.0637268	0.115267	0	0	16.2663	44.7837	TOP2A
GO_Biological_Process_2018	homologous chromosome segregation (GO:0045143)	2024-01-18	0.0637268	0.115267	0	0	16.2663	44.7837	PTTG1
GO_Biological_Process_2018	mitotic recombination (GO:0006312)	2024-01-18	0.0637268	0.115267	0	0	16.2663	44.7837	RAD51
GO_Biological_Process_2018	response to organophosphorus (GO:0046683)	2024-01-18	0.0637268	0.115267	0	0	16.2663	44.7837	TYMS
GO_Biological_Process_2018	DNA ligation (GO:0006266)	2024-01-18	0.0637268	0.115267	0	0	16.2663	44.7837	TOP2A
GO_Biological_Process_2018	regulation of mitotic spindle assembly (GO:1901673)	2024-01-19	0.0671473	0.120493	0	0	15.3619	41.4904	PLK1
GO_Biological_Process_2018	regulation of sprouting angiogenesis (GO:1903670)	2024-01-19	0.0671473	0.120493	0	0	15.3619	41.4904	E2F2
GO_Biological_Process_2018	positive regulation of cell proliferation (GO:0008284)	4/424	0.0693542	0.123964	0	0	2.69248	7.18495	KIF14;BIRC5;TTK;FOXM1
GO_Biological_Process_2018	covalent chromatin modification (GO:0016569)	2024-01-20	0.0705554	0.124639	0	0	14.5526	38.5842	AURKB
GO_Biological_Process_2018	negative regulation of telomere maintenance via telomerase (GO:0032211)	2024-01-20	0.0705554	0.124639	0	0	14.5526	38.5842	PIF1
GO_Biological_Process_2018	organelle disassembly (GO:1903008)	2024-01-20	0.0705554	0.124639	0	0	14.5526	38.5842	CDK1
GO_Biological_Process_2018	hyaluronan metabolic process (GO:0030212)	2024-01-21	0.0739513	0.127657	0	0	13.8243	36.0033	HMMR
GO_Biological_Process_2018	meiosis I (GO:0007127)	2024-01-21	0.0739513	0.127657	0	0	13.8243	36.0033	PTTG1
GO_Biological_Process_2018	cellular response to alkaloid (GO:0071312)	2024-01-21	0.0739513	0.127657	0	0	13.8243	36.0033	RAD51
GO_Biological_Process_2018	establishment of spindle orientation (GO:0051294)	2024-01-21	0.0739513	0.127657	0	0	13.8243	36.0033	NDC80
GO_Biological_Process_2018	histone ubiquitination (GO:0016574)	2024-01-21	0.0739513	0.127657	0	0	13.8243	36.0033	UHRF1
GO_Biological_Process_2018	negative regulation of cyclin-dependent protein kinase activity (GO:1904030)	2024-01-21	0.0739513	0.127657	0	0	13.8243	36.0033	PLK1
GO_Biological_Process_2018	negative regulation of gene expression (GO:0010629)	5/618	0.0751878	0.1293	0	0	2.31672	5.99512	CENPF;DEPDC1;BIRC5;TYMS;FOXM1
GO_Biological_Process_2018	regulation of apoptotic process (GO:0042981)	6/815	0.0768355	0.131008	0	0	2.11627	5.43053	TOP2A;MELK;PLK1;CDK1;KIF14;BIRC5
GO_Biological_Process_2018	urogenital system development (GO:0001655)	2024-01-22	0.0773349	0.131008	0	0	13.1653	33.6981	CEP55
GO_Biological_Process_2018	protein complex localization (GO:0031503)	2024-01-22	0.0773349	0.131008	0	0	13.1653	33.6981	BIRC5
GO_Biological_Process_2018	negative regulation of sprouting angiogenesis (GO:1903671)	2024-01-22	0.0773349	0.131008	0	0	13.1653	33.6981	E2F2
GO_Biological_Process_2018	negative regulation of nucleic acid-templated transcription (GO:1903507)	4/444	0.0791378	0.133563	0	0	2.56746	6.51252	CENPF;DEPDC1;BIRC5;FOXM1
GO_Biological_Process_2018	mitotic G2/M transition checkpoint (GO:0044818)	2024-01-23	0.0807063	0.133725	0	0	12.5663	31.6286	CLSPN
GO_Biological_Process_2018	positive regulation of cell cycle G1/S phase transition (GO:1902808)	2024-01-23	0.0807063	0.133725	0	0	12.5663	31.6286	CDC45
GO_Biological_Process_2018	apoptotic nuclear changes (GO:0030262)	2024-01-23	0.0807063	0.133725	0	0	12.5663	31.6286	TOP2A
GO_Biological_Process_2018	microtubule polymerization or depolymerization (GO:0031109)	2024-01-23	0.0807063	0.133725	0	0	12.5663	31.6286	KIF18B
GO_Biological_Process_2018	regulation of telomere capping (GO:1904353)	2024-01-23	0.0807063	0.133725	0	0	12.5663	31.6286	AURKB
GO_Biological_Process_2018	negative regulation of cyclin-dependent protein serine/threonine kinase activity (GO:0045736)	2024-01-24	0.0840656	0.137287	0	0	12.0193	29.7617	PLK1
GO_Biological_Process_2018	histone monoubiquitination (GO:0010390)	2024-01-24	0.0840656	0.137287	0	0	12.0193	29.7617	UHRF1
GO_Biological_Process_2018	DNA geometric change (GO:0032392)	2024-01-24	0.0840656	0.137287	0	0	12.0193	29.7617	PIF1
GO_Biological_Process_2018	regulation of cell cycle G1/S phase transition (GO:1902806)	2024-01-24	0.0840656	0.137287	0	0	12.0193	29.7617	KIF14
GO_Biological_Process_2018	regulation of nervous system development (GO:0051960)	2024-01-25	0.0874128	0.140231	0	0	11.5179	28.0705	KIF14
GO_Biological_Process_2018	regulation of spindle assembly (GO:0090169)	2024-01-25	0.0874128	0.140231	0	0	11.5179	28.0705	PLK1
GO_Biological_Process_2018	regulation of telomere maintenance (GO:0032204)	2024-01-25	0.0874128	0.140231	0	0	11.5179	28.0705	PIF1
GO_Biological_Process_2018	positive regulation of peptidyl-threonine phosphorylation (GO:0010800)	2024-01-25	0.0874128	0.140231	0	0	11.5179	28.0705	PLK1
GO_Biological_Process_2018	protein depolymerization (GO:0051261)	2024-01-25	0.0874128	0.140231	0	0	11.5179	28.0705	KIF18B
GO_Biological_Process_2018	positive regulation of transcription from RNA polymerase II promoter (GO:0045944)	6/848	0.0889942	0.142265	0	0	2.02982	4.9105	UHRF1;E2F2;MYBL2;FOXM1;DLGAP5;E2F8
GO_Biological_Process_2018	positive regulation of transferase activity (GO:0051347)	2/137	0.0894131	0.142434	0	0	4.12979	9.97132	PLK1;AURKB
GO_Biological_Process_2018	cytoskeleton-dependent intracellular transport (GO:0030705)	2024-01-26	0.0907479	0.143054	0	0	11.0567	26.5324	KIF14
GO_Biological_Process_2018	negative regulation of telomere maintenance via telomere lengthening (GO:1904357)	2024-01-26	0.0907479	0.143054	0	0	11.0567	26.5324	PIF1
GO_Biological_Process_2018	nucleotide biosynthetic process (GO:0009165)	2024-01-26	0.0907479	0.143054	0	0	11.0567	26.5324	RRM2
GO_Biological_Process_2018	regulation of cellular component organization (GO:0051128)	2/140	0.0927495	0.145703	0	0	4.0394	9.60509	KIF14;HJURP
GO_Biological_Process_2018	modification-dependent protein catabolic process (GO:0019941)	2/141	0.0938697	0.146261	0	0	4.01013	9.48736	UBE2C;UHRF1
GO_Biological_Process_2018	telomere maintenance via telomere lengthening (GO:0010833)	2024-01-27	0.094071	0.146261	0	0	10.6309	25.1283	RAD51
GO_Biological_Process_2018	protein localization to chromosome (GO:0034502)	2024-01-27	0.094071	0.146261	0	0	10.6309	25.1283	PLK1
GO_Biological_Process_2018	cellular response to alcohol (GO:0097306)	2024-01-28	0.0973821	0.149869	0	0	10.2366	23.8423	RAD51
GO_Biological_Process_2018	carboxylic acid catabolic process (GO:0046395)	2024-01-28	0.0973821	0.149869	0	0	10.2366	23.8423	HMMR
GO_Biological_Process_2018	protein K11-linked ubiquitination (GO:0070979)	2024-01-28	0.0973821	0.149869	0	0	10.2366	23.8423	UBE2C
GO_Biological_Process_2018	regulation of embryonic development (GO:0045995)	2024-01-29	0.100681	0.153387	0	0	9.87054	22.6607	CDK1
GO_Biological_Process_2018	carbohydrate derivative biosynthetic process (GO:1901137)	2024-01-29	0.100681	0.153387	0	0	9.87054	22.6607	RRM2
GO_Biological_Process_2018	cortical cytoskeleton organization (GO:0030865)	2024-01-29	0.100681	0.153387	0	0	9.87054	22.6607	ANLN
GO_Biological_Process_2018	negative regulation of apoptotic process (GO:0043066)	4/485	0.101221	0.153694	0	0	2.34367	5.36804	PLK1;CDK1;KIF14;BIRC5
GO_Biological_Process_2018	nuclear envelope organization (GO:0006998)	2024-01-30	0.103969	0.155269	0	0	9.52969	21.5721	PLK1
GO_Biological_Process_2018	negative regulation of stress-activated MAPK cascade (GO:0032873)	2024-01-30	0.103969	0.155269	0	0	9.52969	21.5721	FOXM1
GO_Biological_Process_2018	negative regulation of DNA biosynthetic process (GO:2000279)	2024-01-30	0.103969	0.155269	0	0	9.52969	21.5721	PIF1
GO_Biological_Process_2018	replication fork processing (GO:0031297)	2024-01-30	0.103969	0.155269	0	0	9.52969	21.5721	RAD51
GO_Biological_Process_2018	negative regulation of transferase activity (GO:0051348)	2024-01-30	0.103969	0.155269	0	0	9.52969	21.5721	PIF1
GO_Biological_Process_2018	regulation of protein export from nucleus (GO:0046825)	2024-01-31	0.107244	0.157569	0	0	9.21157	20.5662	GTSE1
GO_Biological_Process_2018	anterograde axonal transport (GO:0008089)	2024-01-31	0.107244	0.157569	0	0	9.21157	20.5662	KIF4A
GO_Biological_Process_2018	regulation of ubiquitin-protein transferase activity (GO:0051438)	2024-01-31	0.107244	0.157569	0	0	9.21157	20.5662	PLK1
GO_Biological_Process_2018	protein destabilization (GO:0031648)	2024-01-31	0.107244	0.157569	0	0	9.21157	20.5662	PLK1
GO_Biological_Process_2018	positive regulation of viral genome replication (GO:0045070)	2024-01-31	0.107244	0.157569	0	0	9.21157	20.5662	TOP2A
GO_Biological_Process_2018	positive regulation of telomere maintenance (GO:0032206)	1/32	0.110508	0.160289	0	0	8.91398	19.6346	AURKB
GO_Biological_Process_2018	mismatch repair (GO:0006298)	1/32	0.110508	0.160289	0	0	8.91398	19.6346	EXO1
GO_Biological_Process_2018	substrate adhesion-dependent cell spreading (GO:0034446)	1/32	0.110508	0.160289	0	0	8.91398	19.6346	KIF14
GO_Biological_Process_2018	positive regulation of telomere maintenance via telomerase (GO:0032212)	1/32	0.110508	0.160289	0	0	8.91398	19.6346	AURKB
GO_Biological_Process_2018	protein ubiquitination (GO:0016567)	4/506	0.113535	0.163439	0	0	2.2432	4.8804	UBE2C;UHRF1;PLK1;BIRC5
GO_Biological_Process_2018	protein acetylation (GO:0006473)	1/33	0.113759	0.163439	0	0	8.63498	18.7696	ESCO2
GO_Biological_Process_2018	positive regulation of nucleocytoplasmic transport (GO:0046824)	1/33	0.113759	0.163439	0	0	8.63498	18.7696	GTSE1
GO_Biological_Process_2018	transcription initiation from RNA polymerase II promoter (GO:0006367)	2/160	0.11586	0.165931	0	0	3.52451	7.59665	CDK1;E2F2
GO_Biological_Process_2018	positive regulation of telomere maintenance via telomere lengthening (GO:1904358)	1/34	0.117	0.167037	0	0	8.3729	17.9648	AURKB
GO_Biological_Process_2018	positive regulation of ATPase activity (GO:0032781)	1/35	0.120228	0.168989	0	0	8.12623	17.2143	UHRF1
GO_Biological_Process_2018	regulation of cyclin-dependent protein kinase activity (GO:1904029)	1/35	0.120228	0.168989	0	0	8.12623	17.2143	PKMYT1
GO_Biological_Process_2018	positive regulation of telomerase activity (GO:0051973)	1/35	0.120228	0.168989	0	0	8.12623	17.2143	AURKB
GO_Biological_Process_2018	negative regulation of protein complex assembly (GO:0031333)	1/35	0.120228	0.168989	0	0	8.12623	17.2143	KIF14
GO_Biological_Process_2018	DNA-dependent DNA replication maintenance of fidelity (GO:0045005)	1/35	0.120228	0.168989	0	0	8.12623	17.2143	RAD51
GO_Biological_Process_2018	positive regulation of cellular process (GO:0048522)	4/519	0.121479	0.170221	0	0	2.18511	4.60624	KIF14;BIRC5;TTK;FOXM1
GO_Biological_Process_2018	epithelial cell migration (GO:0010631)	1/36	0.123445	0.171914	0	0	7.89365	16.5132	ANLN
GO_Biological_Process_2018	axonal transport (GO:0098930)	1/36	0.123445	0.171914	0	0	7.89365	16.5132	KIF4A
GO_Biological_Process_2018	regulation of peptidyl-threonine phosphorylation (GO:0010799)	1/37	0.12665	0.175302	0	0	7.674	15.857	PLK1
GO_Biological_Process_2018	protein monoubiquitination (GO:0006513)	1/37	0.12665	0.175302	0	0	7.674	15.857	UHRF1
GO_Biological_Process_2018	DNA damage checkpoint (GO:0000077)	1/38	0.129844	0.178633	0	0	7.46622	15.2417	CLSPN
GO_Biological_Process_2018	positive regulation of DNA repair (GO:0045739)	1/38	0.129844	0.178633	0	0	7.46622	15.2417	FOXM1
GO_Biological_Process_2018	mitotic DNA damage checkpoint (GO:0044773)	1/39	0.133026	0.182129	0	0	7.26937	14.6639	CLSPN
GO_Biological_Process_2018	regulation of cell proliferation (GO:0042127)	5/740	0.133187	0.182129	0	0	1.91997	3.87066	KIF14;BIRC5;TTK;FOXM1;SHCBP1
GO_Biological_Process_2018	peptide transport (GO:0015833)	1/41	0.139355	0.188858	0	0	6.90521	13.6083	CENPF
GO_Biological_Process_2018	regulation of stress-activated MAPK cascade (GO:0032872)	1/41	0.139355	0.188858	0	0	6.90521	13.6083	FOXM1
GO_Biological_Process_2018	regulation of cellular metabolic process (GO:0031323)	1/41	0.139355	0.188858	0	0	6.90521	13.6083	FOXM1
GO_Biological_Process_2018	translesion synthesis (GO:0019985)	1/42	0.142503	0.192549	0	0	6.73645	13.1252	PCLAF
GO_Biological_Process_2018	regulation of multicellular organismal development (GO:2000026)	1/43	0.14564	0.196203	0	0	6.57573	12.6689	CDK1
GO_Biological_Process_2018	DNA-templated transcription, initiation (GO:0006352)	2/186	0.147774	0.198489	0	0	3.0225	5.77925	CDK1;E2F2
GO_Biological_Process_2018	sprouting angiogenesis (GO:0002040)	1/44	0.148765	0.198645	0	0	6.42248	12.2373	E2F8
GO_Biological_Process_2018	positive regulation of viral life cycle (GO:1903902)	1/44	0.148765	0.198645	0	0	6.42248	12.2373	TOP2A
GO_Biological_Process_2018	protein polymerization (GO:0051258)	1/45	0.151879	0.202208	0	0	6.2762	11.8286	UBE2C
GO_Biological_Process_2018	cellular protein modification process (GO:0006464)	6/1001	0.158046	0.208117	0	0	1.70392	3.14352	MELK;PLK1;CDK1;BIRC5;AURKB;AURKA
GO_Biological_Process_2018	postreplication repair (GO:0006301)	1/47	0.158073	0.208117	0	0	6.00272	11.0732	PCLAF
GO_Biological_Process_2018	positive regulation of pathway-restricted SMAD protein phosphorylation (GO:0010862)	1/47	0.158073	0.208117	0	0	6.00272	11.0732	TTK
GO_Biological_Process_2018	organelle assembly (GO:0070925)	3/376	0.15815	0.208117	0	0	2.24673	4.14343	CENPE;ANLN;CENPF
GO_Biological_Process_2018	protein K48-linked ubiquitination (GO:0070936)	1/48	0.161153	0.210846	0	0	5.8747	10.7237	UBE2C
GO_Biological_Process_2018	regulation of cell cycle arrest (GO:0071156)	1/48	0.161153	0.210846	0	0	5.8747	10.7237	FOXM1
GO_Biological_Process_2018	regulation of reactive oxygen species metabolic process (GO:2000377)	1/49	0.164222	0.21363	0	0	5.75203	10.3912	FOXM1
GO_Biological_Process_2018	protein autoubiquitination (GO:0051865)	1/49	0.164222	0.21363	0	0	5.75203	10.3912	UHRF1
GO_Biological_Process_2018	regulation of cellular protein metabolic process (GO:0032268)	1/50	0.16728	0.216986	0	0	5.63435	10.0747	UHRF1
GO_Biological_Process_2018	telomere maintenance (GO:0000723)	1/51	0.170327	0.220309	0	0	5.52139	9.77304	RAD51
GO_Biological_Process_2018	positive regulation of proteolysis (GO:0045862)	1/52	0.173363	0.223599	0	0	5.41285	9.4853	PLK1
GO_Biological_Process_2018	cell morphogenesis involved in differentiation (GO:0000904)	1/54	0.179403	0.230733	0	0	5.20807	8.94811	KIF14
GO_Biological_Process_2018	Notch signaling pathway (GO:0007219)	1/55	0.182406	0.233274	0	0	5.11137	8.6971	DLGAP5
GO_Biological_Process_2018	positive regulation of DNA biosynthetic process (GO:2000573)	1/55	0.182406	0.233274	0	0	5.11137	8.6971	AURKB
GO_Biological_Process_2018	glycosaminoglycan catabolic process (GO:0006027)	1/56	0.185398	0.236435	0	0	5.01818	8.45688	HMMR
GO_Biological_Process_2018	positive regulation of protein phosphorylation (GO:0001934)	3/412	0.190551	0.242326	0	0	2.0452	3.3906	CENPE;PLK1;TTK
GO_Biological_Process_2018	response to light stimulus (GO:0009416)	1/58	0.191351	0.242663	0	0	4.84162	8.00633	PCLAF
GO_Biological_Process_2018	regulation of pathway-restricted SMAD protein phosphorylation (GO:0060393)	1/59	0.194311	0.24573	0	0	4.7579	7.79485	TTK
GO_Biological_Process_2018	nucleosome assembly (GO:0006334)	1/60	0.19726	0.248767	0	0	4.67702	7.59189	ASF1B
GO_Biological_Process_2018	regulation of DNA replication (GO:0006275)	1/61	0.200199	0.251774	0	0	4.59884	7.39697	ESCO2
GO_Biological_Process_2018	kidney development (GO:0001822)	1/63	0.206045	0.255959	0	0	4.45004	7.02956	CENPF
GO_Biological_Process_2018	regulation of viral genome replication (GO:0045069)	1/63	0.206045	0.255959	0	0	4.45004	7.02956	TOP2A
GO_Biological_Process_2018	regulation of proteolysis (GO:0030162)	1/63	0.206045	0.255959	0	0	4.45004	7.02956	PLK1
GO_Biological_Process_2018	negative regulation of neuron apoptotic process (GO:0043524)	1/63	0.206045	0.255959	0	0	4.45004	7.02956	KIF14
GO_Biological_Process_2018	apoptotic process (GO:0006915)	2/231	0.206345	0.255959	0	0	2.42303	3.82403	MELK;ESPL1
GO_Biological_Process_2018	cellular response to light stimulus (GO:0071482)	1/66	0.214735	0.265639	0	0	4.24402	6.52879	AURKB
GO_Biological_Process_2018	negative regulation of protein serine/threonine kinase activity (GO:0071901)	1/67	0.217611	0.267738	0	0	4.1795	6.37394	PLK1
GO_Biological_Process_2018	cellular response to UV (GO:0034644)	1/67	0.217611	0.267738	0	0	4.1795	6.37394	AURKB
GO_Biological_Process_2018	peptidyl-threonine phosphorylation (GO:0018107)	1/68	0.220476	0.269801	0	0	4.11692	6.22464	CDK1
GO_Biological_Process_2018	negative regulation of cysteine-type endopeptidase activity involved in apoptotic process (GO:0043154)	1/68	0.220476	0.269801	0	0	4.11692	6.22464	BIRC5
GO_Biological_Process_2018	negative regulation of angiogenesis (GO:0016525)	1/69	0.223331	0.271829	0	0	4.05617	6.08061	E2F2
GO_Biological_Process_2018	positive regulation of plasma membrane bounded cell projection assembly (GO:0120034)	1/69	0.223331	0.271829	0	0	4.05617	6.08061	ANLN
GO_Biological_Process_2018	negative regulation of developmental process (GO:0051093)	1/70	0.226176	0.273267	0	0	3.99718	5.94159	FOXM1
GO_Biological_Process_2018	positive regulation of proteasomal ubiquitin-dependent protein catabolic process (GO:0032436)	1/70	0.226176	0.273267	0	0	3.99718	5.94159	PLK1
GO_Biological_Process_2018	regulation of transcription, DNA-templated (GO:0006355)	8/1598	0.226318	0.273267	0	0	1.41941	2.10898	CENPF;RRM2;CDC45;DEPDC1;BIRC5;MYBL2;TYMS;FOXM1
GO_Biological_Process_2018	regulation of cell communication (GO:0010646)	1/71	0.22901	0.275784	0	0	3.93988	5.80735	BIRC5
GO_Biological_Process_2018	regulation of neuron death (GO:1901214)	1/72	0.231834	0.276981	0	0	3.88419	5.67766	KIF14
GO_Biological_Process_2018	SCF-dependent proteasomal ubiquitin-dependent protein catabolic process (GO:0031146)	1/72	0.231834	0.276981	0	0	3.88419	5.67766	KIF14
GO_Biological_Process_2018	negative regulation of cell cycle (GO:0045786)	1/72	0.231834	0.276981	0	0	3.88419	5.67766	PLK1
GO_Biological_Process_2018	regulation of protein complex assembly (GO:0043254)	1/73	0.234648	0.278875	0	0	3.83005	5.55231	HJURP
GO_Biological_Process_2018	positive regulation of proteasomal protein catabolic process (GO:1901800)	1/73	0.234648	0.278875	0	0	3.83005	5.55231	PLK1
GO_Biological_Process_2018	negative regulation of cellular amide metabolic process (GO:0034249)	1/75	0.240245	0.2845	0	0	3.72616	5.31386	TYMS
GO_Biological_Process_2018	protein deubiquitination (GO:0016579)	2/257	0.241261	0.2845	0	0	2.1731	3.08988	CDK1;CLSPN
GO_Biological_Process_2018	positive regulation of programmed cell death (GO:0043068)	2/257	0.241261	0.2845	0	0	2.1731	3.08988	TOP2A;MELK
GO_Biological_Process_2018	hemopoiesis (GO:0030097)	1/76	0.243029	0.285842	0	0	3.6763	5.2004	MELK
GO_Biological_Process_2018	protein modification by small protein removal (GO:0070646)	2/261	0.246667	0.289371	0	0	2.1391	2.99414	CDK1;CLSPN
GO_Biological_Process_2018	fibroblast growth factor receptor signaling pathway (GO:0008543)	1/78	0.248566	0.2901	0	0	3.58045	4.98415	SHCBP1
GO_Biological_Process_2018	sensory perception of mechanical stimulus (GO:0050954)	1/78	0.248566	0.2901	0	0	3.58045	4.98415	BIRC5
GO_Biological_Process_2018	negative regulation of mitotic cell cycle phase transition (GO:1901991)	1/79	0.251319	0.292561	0	0	3.53437	4.88107	AURKA
GO_Biological_Process_2018	negative regulation of MAPK cascade (GO:0043409)	1/80	0.254063	0.294246	0	0	3.48945	4.78115	FOXM1
GO_Biological_Process_2018	regulation of protein serine/threonine kinase activity (GO:0071900)	1/80	0.254063	0.294246	0	0	3.48945	4.78115	PKMYT1
GO_Biological_Process_2018	sensory perception of sound (GO:0007605)	1/81	0.256796	0.296655	0	0	3.44566	4.68428	BIRC5
GO_Biological_Process_2018	positive regulation of DNA metabolic process (GO:0051054)	1/82	0.25952	0.298284	0	0	3.40295	4.59031	RAD51
GO_Biological_Process_2018	positive regulation of transmembrane receptor protein serine/threonine kinase signaling pathway (GO:0090100)	1/82	0.25952	0.298284	0	0	3.40295	4.59031	TTK
GO_Biological_Process_2018	transcription from RNA polymerase II promoter (GO:0006366)	3/485	0.260527	0.298686	0	0	1.72896	2.32553	PTTG1;CDK1;E2F2
GO_Biological_Process_2018	negative regulation of neuron death (GO:1901215)	1/83	0.262234	0.299131	0	0	3.36128	4.49913	KIF14
GO_Biological_Process_2018	positive regulation of protein ubiquitination (GO:0031398)	1/83	0.262234	0.299131	0	0	3.36128	4.49913	PLK1
GO_Biological_Process_2018	regulation of proteasomal ubiquitin-dependent protein catabolic process (GO:0032434)	1/88	0.275657	0.312871	0	0	3.16731	4.08138	PLK1
GO_Biological_Process_2018	negative regulation of translation (GO:0017148)	1/88	0.275657	0.312871	0	0	3.16731	4.08138	TYMS
GO_Biological_Process_2018	negative regulation of cellular protein metabolic process (GO:0032269)	1/89	0.278312	0.313533	0	0	3.13116	4.00478	TYMS
GO_Biological_Process_2018	regulation of neuron apoptotic process (GO:0043523)	1/89	0.278312	0.313533	0	0	3.13116	4.00478	KIF14
GO_Biological_Process_2018	peptidyl-threonine modification (GO:0018210)	1/89	0.278312	0.313533	0	0	3.13116	4.00478	CDK1
GO_Biological_Process_2018	cilium assembly (GO:0060271)	2/288	0.283223	0.317906	0	0	1.9345	2.44041	PLK1;CDK1
GO_Biological_Process_2018	protein-DNA complex assembly (GO:0065004)	1/91	0.283595	0.317906	0	0	3.06127	3.85783	RAD51
GO_Biological_Process_2018	positive regulation of cellular metabolic process (GO:0031325)	1/92	0.286222	0.320061	0	0	3.02747	3.78733	UHRF1
GO_Biological_Process_2018	cellular response to fibroblast growth factor stimulus (GO:0044344)	1/94	0.291447	0.325103	0	0	2.96207	3.65193	SHCBP1
GO_Biological_Process_2018	regulation of transcription from RNA polymerase II promoter (GO:0006357)	7/1478	0.293539	0.326634	0	0	1.3307	1.63109	UHRF1;PLK1;E2F2;MYBL2;FOXM1;AURKB;E2F8
GO_Biological_Process_2018	protein localization to nucleus (GO:0034504)	1/96	0.296634	0.328468	0	0	2.89942	3.52353	PLK1
GO_Biological_Process_2018	positive regulation of protein metabolic process (GO:0051247)	1/96	0.296634	0.328468	0	0	2.89942	3.52353	UHRF1
GO_Biological_Process_2018	positive regulation of apoptotic process (GO:0043065)	2/307	0.308893	0.34121	0	0	1.81224	2.12894	TOP2A;MELK
GO_Biological_Process_2018	plasma membrane invagination (GO:0099024)	1/103	0.314497	0.346557	0	0	2.69948	3.12271	AURKB
GO_Biological_Process_2018	regulation of cell migration (GO:0030334)	2/316	0.321	0.352866	0	0	1.75949	1.99933	KIF14;GTSE1
GO_Biological_Process_2018	regulation of cell motility (GO:2000145)	1/109	0.329451	0.360412	0	0	2.54874	2.82993	KIF14
GO_Biological_Process_2018	regulation of Wnt signaling pathway (GO:0030111)	1/109	0.329451	0.360412	0	0	2.54874	2.82993	DEPDC1B
GO_Biological_Process_2018	positive regulation of kinase activity (GO:0033674)	1/113	0.339242	0.37023	0	0	2.45722	2.65636	CENPE
GO_Biological_Process_2018	epithelium development (GO:0060429)	1/115	0.344084	0.374614	0	0	2.41386	2.57528	CDK1
GO_Biological_Process_2018	activation of MAPK activity (GO:0000187)	1/117	0.348891	0.378939	0	0	2.37201	2.49771	CDK1
GO_Biological_Process_2018	brain development (GO:0007420)	1/119	0.353663	0.383206	0	0	2.33157	2.42345	CENPF
GO_Biological_Process_2018	Golgi organization (GO:0007030)	1/121	0.358401	0.387415	0	0	2.29248	2.35231	CDK1
GO_Biological_Process_2018	cytoskeleton organization (GO:0007010)	1/126	0.370097	0.399107	0	0	2.20022	2.187	ANLN
GO_Biological_Process_2018	regulation of macromolecule metabolic process (GO:0060255)	1/129	0.377013	0.405601	0	0	2.14833	2.09564	CDK1
GO_Biological_Process_2018	positive regulation of transcription, DNA-templated (GO:0045893)	5/1120	0.38881	0.417304	0	0	1.24057	1.17192	UHRF1;E2F2;MYBL2;FOXM1;E2F8
GO_Biological_Process_2018	cellular response to organic cyclic compound (GO:0071407)	1/135	0.390621	0.418259	0	0	2.05151	1.92846	RAD51
GO_Biological_Process_2018	positive regulation of Wnt signaling pathway (GO:0030177)	1/140	0.401737	0.429149	0	0	1.97722	1.80314	DEPDC1B
GO_Biological_Process_2018	regulation of protein kinase activity (GO:0045859)	1/147	0.416964	0.44437	0	0	1.88175	1.64608	CENPE
GO_Biological_Process_2018	positive regulation of intracellular protein transport (GO:0090316)	1/152	0.427605	0.453581	0	0	1.81898	1.54533	GTSE1
GO_Biological_Process_2018	protein stabilization (GO:0050821)	1/152	0.427605	0.453581	0	0	1.81898	1.54533	GTSE1
GO_Biological_Process_2018	spermatogenesis (GO:0007283)	1/153	0.429711	0.454752	0	0	1.80693	1.52621	PTTG1
GO_Biological_Process_2018	male gamete generation (GO:0048232)	1/154	0.431808	0.455909	0	0	1.79503	1.50742	PTTG1
GO_Biological_Process_2018	mitochondrion organization (GO:0007005)	1/167	0.458394	0.482856	0	0	1.65336	1.28967	PIF1
GO_Biological_Process_2018	positive regulation of MAP kinase activity (GO:0043406)	1/177	0.478007	0.50235	0	0	1.55863	1.15047	CDK1
GO_Biological_Process_2018	positive regulation of cell motility (GO:2000147)	1/179	0.481844	0.505213	0	0	1.54096	1.12511	GTSE1
GO_Biological_Process_2018	protein homooligomerization (GO:0051260)	1/190	0.502459	0.525614	0	0	1.45047	0.998274	RAD51
GO_Biological_Process_2018	regulation of cell growth (GO:0001558)	1/201	0.522264	0.545076	0	0	1.36993	0.889882	KIF14
GO_Biological_Process_2018	positive regulation of signal transduction (GO:0009967)	1/206	0.531007	0.55293	0	0	1.33618	0.845773	DEPDC1B
GO_Biological_Process_2018	regulation of translation (GO:0006417)	1/213	0.542984	0.564106	0	0	1.2916	0.78875	TYMS
GO_Biological_Process_2018	protein oligomerization (GO:0051259)	1/217	0.549691	0.569046	0	0	1.26743	0.758426	RAD51
GO_Biological_Process_2018	positive regulation of nucleic acid-templated transcription (GO:1903508)	2/502	0.550245	0.569046	0	0	1.09448	0.653832	MYBL2;FOXM1
GO_Biological_Process_2018	positive regulation of cell migration (GO:0030335)	1/221	0.556301	0.574002	0	0	1.24413	0.729613	GTSE1
GO_Biological_Process_2018	regulation of signal transduction (GO:0009966)	1/233	0.575564	0.592531	0	0	1.17906	0.651318	BIRC5
GO_Biological_Process_2018	negative regulation of cellular process (GO:0048523)	2/534	0.58408	0.599938	0	0	1.02695	0.552209	ORC6;FOXM1
GO_Biological_Process_2018	regulation of programmed cell death (GO:0043067)	1/268	0.627158	0.642731	0	0	1.02268	0.477139	BIRC5
GO_Biological_Process_2018	protein polyubiquitination (GO:0000209)	1/283	0.647328	0.661907	0	0	0.967543	0.420787	UBE2C
GO_Biological_Process_2018	protein transport (GO:0015031)	1/326	0.699373	0.713517	0	0	0.837692	0.299535	CENPF
GO_Biological_Process_2018	transcription, DNA-templated (GO:0006351)	1/356	0.731119	0.743583	0	0	0.765728	0.23981	PTTG1
GO_Biological_Process_2018	post-translational protein modification (GO:0043687)	1/357	0.732118	0.743583	0	0	0.763538	0.238081	ESCO2
GO_Biological_Process_2018	transmembrane receptor protein tyrosine kinase signaling pathway (GO:0007169)	1/396	0.768357	0.778647	0	0	0.686779	0.180967	SHCBP1
GO_Biological_Process_2018	positive regulation of gene expression (GO:0010628)	2/771	0.777857	0.786519	0	0	0.701771	0.176294	MYBL2;FOXM1
GO_Biological_Process_2018	vesicle-mediated transport (GO:0016192)	1/410	0.780149	0.787083	0	0	0.662795	0.164553	KIF20A
GO_Biological_Process_2018	cellular response to cytokine stimulus (GO:0071345)	1/456	0.814877	0.820297	0	0	0.594383	0.121681	BIRC5
GO_Biological_Process_2018	regulation of cellular macromolecule biosynthetic process (GO:2000112)	1/631	0.904109	0.906828	0	0	0.425419	0.0428846	ESCO2
GO_Biological_Process_2018	cytokine-mediated signaling pathway (GO:0019221)	1/633	0.90483	0.906828	0	0	0.424029	0.0424062	BIRC5
GO_Biological_Process_2018	regulation of gene expression (GO:0010468)	1/1037	0.979632	0.979632	0	0	0.253258	0.0052115	CDK1

## Sheet: KEGG
Supplementary table 4. The gene-set enrichment analysis (Enrichr) results of BrM19
Gene_set	Term	Overlap	P-value	Adjusted P-value	Old P-value	Old Adjusted P-value	Odds Ratio	Combined Score	Genes
KEGG_2019_Human	Cell cycle	12/124	2.50213e-14	1.10094e-12	0	0	34.8039	1090.02	CCNB2;ORC6;CDC45;ESPL1;PTTG1;PLK1;CDK1;BUB1B;E2F2;TTK;PKMYT1;BUB1
KEGG_2019_Human	Oocyte meiosis	8/125	1.77677e-08	3.90889e-07	0	0	20.8389	371.889	CCNB2;ESPL1;PTTG1;PLK1;CDK1;PKMYT1;BUB1;AURKA
KEGG_2019_Human	Progesterone-mediated oocyte maturation	6/99	1.64368e-06	2.41073e-05	0	0	19.0987	254.367	CCNB2;PLK1;CDK1;PKMYT1;BUB1;AURKA
KEGG_2019_Human	p53 signaling pathway	4/72	0.000139284	0.00153212	0	0	16.9301	150.322	CCNB2;RRM2;CDK1;GTSE1
KEGG_2019_Human	Cellular senescence	5/160	0.000298192	0.00262409	0	0	9.37951	76.1407	CCNB2;CDK1;E2F2;MYBL2;FOXM1
KEGG_2019_Human	Human T-cell leukemia virus 1 infection	5/219	0.00123432	0.00905164	0	0	6.7733	45.3624	CCNB2;ESPL1;PTTG1;BUB1B;E2F2
KEGG_2019_Human	Homologous recombination	2/41	0.00982853	0.0617794	0	0	14.3648	66.4006	RAD51;RAD54L
KEGG_2019_Human	Pyrimidine metabolism	2/57	0.0184266	0.101346	0	0	10.1777	40.6494	RRM2;TYMS
KEGG_2019_Human	Pancreatic cancer	2/75	0.0307229	0.150201	0	0	7.6612	26.682	RAD51;E2F2
KEGG_2019_Human	One carbon pool by folate	2024-01-20	0.0705554	0.307765	0	0	14.5526	38.5842	TYMS
KEGG_2019_Human	Mismatch repair	2024-01-23	0.0807063	0.307765	0	0	12.5663	31.6286	EXO1
KEGG_2019_Human	FoxO signaling pathway	2/132	0.083936	0.307765	0	0	4.28971	10.6286	CCNB2;PLK1
KEGG_2019_Human	Hepatitis B	2/163	0.119444	0.404272	0	0	3.45832	7.3486	E2F2;BIRC5
KEGG_2019_Human	Bladder cancer	1/41	0.139355	0.437974	0	0	6.90521	13.6083	E2F2
KEGG_2019_Human	Fanconi anemia pathway	1/54	0.179403	0.479753	0	0	5.20807	8.94811	RAD51
KEGG_2019_Human	Human immunodeficiency virus 1 infection	2/212	0.18123	0.479753	0	0	2.6448	4.51729	CCNB2;CDK1
KEGG_2019_Human	Glutathione metabolism	1/56	0.185398	0.479753	0	0	5.01818	8.45688	RRM2
KEGG_2019_Human	Non-small cell lung cancer	1/66	0.214735	0.479753	0	0	4.24402	6.52879	E2F2
KEGG_2019_Human	Melanoma	1/72	0.231834	0.479753	0	0	3.88419	5.67766	E2F2
KEGG_2019_Human	Glioma	1/75	0.240245	0.479753	0	0	3.72616	5.31386	E2F2
KEGG_2019_Human	Chronic myeloid leukemia	1/76	0.243029	0.479753	0	0	3.6763	5.2004	E2F2
KEGG_2019_Human	ECM-receptor interaction	1/82	0.25952	0.479753	0	0	3.40295	4.59031	HMMR
KEGG_2019_Human	Colorectal cancer	1/86	0.270317	0.479753	0	0	3.24216	4.24126	BIRC5
KEGG_2019_Human	Gap junction	1/88	0.275657	0.479753	0	0	3.16731	4.08138	CDK1
KEGG_2019_Human	Small cell lung cancer	1/93	0.288839	0.479753	0	0	2.99441	3.71872	E2F2
KEGG_2019_Human	MicroRNAs in cancer	2/299	0.298099	0.479753	0	0	1.86181	2.2534	CDCA5;E2F2
KEGG_2019_Human	Prostate cancer	1/97	0.299214	0.479753	0	0	2.86907	3.46181	E2F2
KEGG_2019_Human	Pathways in cancer	3/530	0.305298	0.479753	0	0	1.57766	1.87185	RAD51;E2F2;BIRC5
KEGG_2019_Human	Drug metabolism	1/108	0.326982	0.49611	0	0	2.57269	2.87588	RRM2
KEGG_2019_Human	Purine metabolism	1/129	0.377013	0.519412	0	0	2.14833	2.09564	RRM2
KEGG_2019_Human	Ubiquitin mediated proteolysis	1/137	0.395091	0.519412	0	0	2.02114	1.87691	UBE2C
KEGG_2019_Human	Apoptosis	1/143	0.40831	0.519412	0	0	1.93515	1.73337	BIRC5
KEGG_2019_Human	Breast cancer	1/147	0.416964	0.519412	0	0	1.88175	1.64608	E2F2
KEGG_2019_Human	Gastric cancer	1/149	0.421244	0.519412	0	0	1.85614	1.60471	E2F2
KEGG_2019_Human	Cushing syndrome	1/155	0.433898	0.519412	0	0	1.78328	1.48894	E2F2
KEGG_2019_Human	Hepatitis C	1/155	0.433898	0.519412	0	0	1.78328	1.48894	E2F2
KEGG_2019_Human	Hippo signaling pathway	1/160	0.444235	0.519412	0	0	1.72676	1.4011	BIRC5
KEGG_2019_Human	RNA transport	1/165	0.454385	0.519412	0	0	1.6737	1.32023	TACC3
KEGG_2019_Human	Hepatocellular carcinoma	1/168	0.460388	0.519412	0	0	1.64338	1.27475	E2F2
KEGG_2019_Human	Kaposi sarcoma-associated herpesvirus infection	1/186	0.495058	0.544564	0	0	1.48213	1.04206	E2F2
KEGG_2019_Human	Epstein-Barr virus infection	1/201	0.522264	0.547134	0	0	1.36993	0.889882	E2F2
KEGG_2019_Human	Viral carcinogenesis	1/201	0.522264	0.547134	0	0	1.36993	0.889882	CDK1
KEGG_2019_Human	Regulation of actin cytoskeleton	1/214	0.54467	0.557336	0	0	1.28547	0.781022	IQGAP3
KEGG_2019_Human	Human cytomegalovirus infection	1/225	0.562816	0.562816	0	0	1.22166	0.702215	E2F2

## Sheet: Reactome
Supplementary table 4. The gene-set enrichment analysis (Enrichr) results of BrM19
Gene_set	Term	Overlap	P-value	Adjusted P-value	Old P-value	Old Adjusted P-value	Odds Ratio	Combined Score	Genes
Reactome_2016	Cell Cycle Homo sapiens R-HSA-1640170	40/566	7.94382e-43	1.35839e-40	0	0	44.7079	4333.93	TOP2A;CDCA5;HJURP;BUB1B;NCAPG;CDCA8;HMMR;TYMS;PKMYT1;FOXM1;SKA1;AURKB;AURKA;CCNB2;ORC6;CDC45;PTTG1;EXO1;NUF2;E2F2;MYBL2;CLSPN;GTSE1;BUB1;RRM2;UBE2C;PLK1;ESCO2;ZWINT;NDC80;CENPE;TPX2;CENPF;RAD51;ESPL1;CDK1;CENPM;BIRC5;KIF20A;SPC24
Reactome_2016	Cell Cycle, Mitotic Homo sapiens R-HSA-69278	36/462	1.25248e-39	1.07087e-37	0	0	44.5398	3989.68	TOP2A;CDCA5;BUB1B;NCAPG;CDCA8;HMMR;TYMS;PKMYT1;FOXM1;SKA1;AURKB;AURKA;CCNB2;ORC6;CDC45;PTTG1;NUF2;E2F2;MYBL2;GTSE1;BUB1;RRM2;UBE2C;PLK1;ESCO2;ZWINT;NDC80;CENPE;TPX2;CENPF;ESPL1;CDK1;CENPM;BIRC5;KIF20A;SPC24
Reactome_2016	Mitotic Prometaphase Homo sapiens R-HSA-68877	18/107	1.24245e-25	7.08196e-24	0	0	72.9487	4183.43	CDCA5;PLK1;BUB1B;NCAPG;CDCA8;ZWINT;SKA1;AURKB;NDC80;CENPE;CCNB2;CENPF;NUF2;CDK1;CENPM;BIRC5;BUB1;SPC24
Reactome_2016	Resolution of Sister Chromatid Cohesion Homo sapiens R-HSA-2500257	17/99	2.1412e-24	9.15361e-23	0	0	73.468	4004.06	CDCA5;PLK1;BUB1B;CDCA8;ZWINT;SKA1;AURKB;NDC80;CENPE;CCNB2;CENPF;NUF2;CDK1;CENPM;BIRC5;BUB1;SPC24
Reactome_2016	M Phase Homo sapiens R-HSA-68886	22/268	3.64979e-24	1.24823e-22	0	0	34.5116	1862.5	UBE2C;CDCA5;PLK1;BUB1B;NCAPG;CDCA8;ZWINT;SKA1;AURKB;NDC80;CENPE;CCNB2;CENPF;ESPL1;PTTG1;NUF2;CDK1;CENPM;BIRC5;KIF20A;BUB1;SPC24
Reactome_2016	Separation of Sister Chromatids Homo sapiens R-HSA-2467813	18/162	3.20843e-22	9.14402e-21	0	0	44.9614	2225.19	UBE2C;CDCA5;PLK1;BUB1B;CDCA8;ZWINT;SKA1;AURKB;NDC80;CENPE;CENPF;ESPL1;PTTG1;NUF2;CENPM;BIRC5;BUB1;SPC24
Reactome_2016	Mitotic Anaphase Homo sapiens R-HSA-68882	18/173	1.08488e-21	2.57973e-20	0	0	41.7473	2015.26	UBE2C;CDCA5;PLK1;BUB1B;CDCA8;ZWINT;SKA1;AURKB;NDC80;CENPE;CENPF;ESPL1;PTTG1;NUF2;CENPM;BIRC5;BUB1;SPC24
Reactome_2016	Mitotic Metaphase and Anaphase Homo sapiens R-HSA-2555396	18/174	1.20689e-21	2.57973e-20	0	0	41.4776	1997.82	UBE2C;CDCA5;PLK1;BUB1B;CDCA8;ZWINT;SKA1;AURKB;NDC80;CENPE;CENPF;ESPL1;PTTG1;NUF2;CENPM;BIRC5;BUB1;SPC24
Reactome_2016	RHO GTPases Activate Formins Homo sapiens R-HSA-5663220	14/114	4.68296e-18	8.89763e-17	0	0	47.0471	1877.3	PLK1;BUB1B;CDCA8;ZWINT;SKA1;AURKB;NDC80;CENPE;CENPF;NUF2;CENPM;BIRC5;BUB1;SPC24
Reactome_2016	Signaling by Rho GTPases Homo sapiens R-HSA-194315	18/367	8.05901e-16	1.30364e-14	0	0	18.3592	638.065	ARHGAP11A;PLK1;KIF14;BUB1B;CDCA8;IQGAP3;ZWINT;SKA1;AURKB;NDC80;CENPE;CENPF;DEPDC1B;NUF2;CENPM;BIRC5;BUB1;SPC24
Reactome_2016	RHO GTPase Effectors Homo sapiens R-HSA-195258	16/255	8.38596e-16	1.30364e-14	0	0	23.1232	802.719	PLK1;KIF14;BUB1B;CDCA8;IQGAP3;ZWINT;SKA1;AURKB;NDC80;CENPE;CENPF;NUF2;CENPM;BIRC5;BUB1;SPC24
Reactome_2016	Polo-like kinase mediated events Homo sapiens R-HSA-156711	2024-06-16	1.4908e-11	2.12439e-10	0	0	178.361	4446.39	CCNB2;CENPF;PLK1;MYBL2;PKMYT1;FOXM1
Reactome_2016	G2/M Transition Homo sapiens R-HSA-69275	11/173	3.29477e-11	4.33389e-10	0	0	21.6463	522.456	TPX2;CCNB2;CENPF;PLK1;CDK1;MYBL2;HMMR;PKMYT1;FOXM1;GTSE1;AURKA
Reactome_2016	Mitotic G2-G2/M phases Homo sapiens R-HSA-453274	11/175	3.73164e-11	4.55793e-10	0	0	21.3801	513.371	TPX2;CCNB2;CENPF;PLK1;CDK1;MYBL2;HMMR;PKMYT1;FOXM1;GTSE1;AURKA
Reactome_2016	Cell Cycle Checkpoints Homo sapiens R-HSA-69620	10/182	1.14976e-09	1.31073e-08	0	0	18.2309	375.26	CCNB2;ORC6;CDC45;UBE2C;EXO1;CDK1;BUB1B;CLSPN;PKMYT1;GTSE1
Reactome_2016	Mitotic G1-G1/S phases Homo sapiens R-HSA-453279	9/136	1.59837e-09	1.70825e-08	0	0	21.9242	444.059	TOP2A;ORC6;RRM2;CDC45;CDK1;E2F2;MYBL2;TYMS;PKMYT1
Reactome_2016	Kinesins Homo sapiens R-HSA-983189	6/44	1.21265e-08	1.21979e-07	0	0	46.8712	854.362	CENPE;KIF18B;KIF4A;KIF11;KIF20A;KIF15
Reactome_2016	Cyclin A/B1 associated events during G2/M transition Homo sapiens R-HSA-69273	2024-05-22	1.41394e-08	1.34324e-07	0	0	86.1159	1556.49	CCNB2;PLK1;CDK1;PKMYT1;FOXM1
Reactome_2016	APC/C-mediated degradation of cell cycle proteins Homo sapiens R-HSA-174143	7/85	2.52934e-08	2.16258e-07	0	0	26.9897	472.123	PTTG1;UBE2C;PLK1;CDK1;BUB1B;AURKB;AURKA
Reactome_2016	Regulation of mitotic cell cycle Homo sapiens R-HSA-453276	7/85	2.52934e-08	2.16258e-07	0	0	26.9897	472.123	PTTG1;UBE2C;PLK1;CDK1;BUB1B;AURKB;AURKA
Reactome_2016	G2/M Checkpoints Homo sapiens R-HSA-69481	8/150	7.38704e-08	6.01516e-07	0	0	17.1484	281.594	CCNB2;ORC6;CDC45;EXO1;CDK1;CLSPN;PKMYT1;GTSE1
Reactome_2016	E2F mediated regulation of DNA replication Homo sapiens R-HSA-113510	5/33	1.23522e-07	9.60105e-07	0	0	52.2558	831.225	ORC6;CDC45;RRM2;CDK1;TYMS
Reactome_2016	G1/S-Specific Transcription Homo sapiens R-HSA-69205	2024-04-17	3.74933e-07	2.78754e-06	0	0	88.8027	1313.97	RRM2;CDC45;CDK1;TYMS
Reactome_2016	G2/M DNA replication checkpoint Homo sapiens R-HSA-69478	2024-03-05	4.64046e-07	3.30633e-06	0	0	426.964	6226.54	CCNB2;CDK1;PKMYT1
Reactome_2016	COPI-dependent Golgi-to-ER retrograde traffic Homo sapiens R-HSA-6811434	6/81	5.01312e-07	3.42898e-06	0	0	23.7039	343.849	CENPE;KIF18B;KIF4A;KIF20A;KIF11;KIF15
Reactome_2016	SUMOylation of DNA replication proteins Homo sapiens R-HSA-4615885	5/44	5.47877e-07	3.60335e-06	0	0	37.4962	540.591	TOP2A;CDCA8;BIRC5;AURKB;AURKA
Reactome_2016	Activation of NIMA Kinases NEK9, NEK6, NEK7 Homo sapiens R-HSA-2980767	2024-03-07	1.61568e-06	1.02326e-05	0	0	213.461	2846.66	CCNB2;PLK1;CDK1
Reactome_2016	Golgi-to-ER retrograde transport Homo sapiens R-HSA-8856688	6/110	3.04418e-06	1.85913e-05	0	0	17.0692	216.817	CENPE;KIF18B;KIF4A;KIF20A;KIF11;KIF15
Reactome_2016	G1/S Transition Homo sapiens R-HSA-69206	6/112	3.38083e-06	1.99352e-05	0	0	16.7454	210.949	ORC6;RRM2;CDC45;CDK1;TYMS;PKMYT1
Reactome_2016	APC/C:Cdh1 mediated degradation of Cdc20 and other APC/C:Cdh1 targeted proteins in late mitosis/early G1 Homo sapiens R-HSA-174178	5/71	6.08501e-06	3.46846e-05	0	0	22.1268	265.736	PTTG1;UBE2C;PLK1;AURKB;AURKA
Reactome_2016	AURKA Activation by TPX2 Homo sapiens R-HSA-8854518	5/72	6.52064e-06	3.59687e-05	0	0	21.7954	260.249	TPX2;PLK1;CDK1;HMMR;AURKA
Reactome_2016	Condensation of Prometaphase Chromosomes Homo sapiens R-HSA-2514853	2024-03-11	7.53728e-06	4.02773e-05	0	0	106.709	1258.7	CCNB2;CDK1;NCAPG
Reactome_2016	Activation of APC/C and APC/C:Cdc20 mediated degradation of mitotic proteins Homo sapiens R-HSA-176814	5/75	7.9756e-06	4.13281e-05	0	0	20.8582	244.857	PTTG1;UBE2C;PLK1;CDK1;BUB1B
Reactome_2016	Factors involved in megakaryocyte development and platelet production Homo sapiens R-HSA-983231	6/141	1.27414e-05	6.40818e-05	0	0	13.129	147.973	CENPE;KIF18B;KIF4A;KIF20A;KIF11;KIF15
Reactome_2016	Golgi Cisternae Pericentriolar Stack Reorganization Homo sapiens R-HSA-162658	2024-03-14	1.64974e-05	8.06014e-05	0	0	77.5948	854.498	CCNB2;PLK1;CDK1
Reactome_2016	SUMO E3 ligases SUMOylate target proteins Homo sapiens R-HSA-3108232	5/96	2.66169e-05	0.00012643	0	0	16.0278	168.836	TOP2A;BIRC5;CDCA8;AURKB;AURKA
Reactome_2016	SUMOylation Homo sapiens R-HSA-2990846	5/101	3.40079e-05	0.000157172	0	0	15.1892	156.28	TOP2A;BIRC5;CDCA8;AURKB;AURKA
Reactome_2016	MHC class II antigen presentation Homo sapiens R-HSA-2132295	5/103	3.73735e-05	0.000168181	0	0	14.8777	151.671	CENPE;KIF4A;KIF20A;KIF11;KIF15
Reactome_2016	Phosphorylation of the APC/C Homo sapiens R-HSA-176412	2024-03-19	4.33454e-05	0.000190053	0	0	53.333	535.8	UBE2C;PLK1;CDK1
Reactome_2016	Intra-Golgi and retrograde Golgi-to-ER traffic Homo sapiens R-HSA-6811442	6/179	4.89488e-05	0.000209256	0	0	10.2255	101.486	CENPE;KIF18B;KIF4A;KIF20A;KIF11;KIF15
Reactome_2016	The role of GTSE1 in G2/M progression after G2 checkpoint Homo sapiens R-HSA-8852276	4/59	6.38613e-05	0.000266348	0	0	20.9455	202.308	CCNB2;PLK1;CDK1;GTSE1
Reactome_2016	Homology Directed Repair Homo sapiens R-HSA-5693538	5/118	7.15969e-05	0.000291502	0	0	12.893	123.057	RAD51AP1;POLQ;RAD51;EXO1;CLSPN
Reactome_2016	G0 and Early G1 Homo sapiens R-HSA-1538133	2024-03-25	0.000101279	0.000402759	0	0	38.776	356.647	TOP2A;CDK1;MYBL2
Reactome_2016	Resolution of D-loop Structures through Synthesis-Dependent Strand Annealing (SDSA) Homo sapiens R-HSA-5693554	2024-03-26	0.000114189	0.000443781	0	0	37.0882	336.674	RAD51AP1;RAD51;EXO1
Reactome_2016	Cyclin B2 mediated events Homo sapiens R-HSA-157881	2024-02-05	0.000130471	0.00049579	0	0	187.08	1673.31	CCNB2;CDK1
Reactome_2016	APC/C:Cdc20 mediated degradation of mitotic proteins Homo sapiens R-HSA-176409	4/74	0.000154925	0.000575916	0	0	16.4447	144.262	PTTG1;UBE2C;CDK1;BUB1B
Reactome_2016	DNA Double-Strand Break Repair Homo sapiens R-HSA-5693532	5/145	0.000188904	0.00068729	0	0	10.3923	89.1067	RAD51AP1;POLQ;RAD51;EXO1;CLSPN
Reactome_2016	Phosphorylation of Emi1 Homo sapiens R-HSA-176417	2024-02-06	0.000195244	0.000695557	0	0	140.303	1198.36	PLK1;CDK1
Reactome_2016	Regulation of APC/C activators between G1/S and early anaphase Homo sapiens R-HSA-176408	4/79	0.000199541	0.000696359	0	0	15.3445	130.728	UBE2C;PLK1;CDK1;BUB1B
Reactome_2016	Resolution of D-loop Structures through Holliday Junction Intermediates Homo sapiens R-HSA-5693568	3/32	0.000214442	0.000733391	0	0	29.4059	248.406	RAD51AP1;RAD51;EXO1
Reactome_2016	Regulation of TP53 Activity Homo sapiens R-HSA-5633007	5/151	0.000228114	0.000764852	0	0	9.96223	83.5399	TPX2;EXO1;CDK1;AURKB;AURKA
Reactome_2016	Resolution of D-Loop Structures Homo sapiens R-HSA-5693537	3/33	0.000235269	0.000773674	0	0	28.4243	237.479	RAD51AP1;RAD51;EXO1
Reactome_2016	Regulation of PLK1 Activity at G2/M Transition Homo sapiens R-HSA-2565942	4/87	0.000289186	0.000933035	0	0	13.86	112.937	CCNB2;PLK1;CDK1;AURKA
Reactome_2016	Regulation of TP53 Activity through Phosphorylation Homo sapiens R-HSA-6804756	4/89	0.000315477	0.000999009	0	0	13.5325	109.091	TPX2;EXO1;AURKB;AURKA
Reactome_2016	Activation of ATR in response to replication stress Homo sapiens R-HSA-176187	3/37	0.000331563	0.00103086	0	0	25.0752	200.895	ORC6;CDC45;CLSPN
Reactome_2016	Homologous DNA Pairing and Strand Exchange Homo sapiens R-HSA-5693579	3/42	0.000483513	0.00147644	0	0	21.8549	166.85	RAD51AP1;RAD51;EXO1
Reactome_2016	E2F-enabled inhibition of pre-replication complex formation Homo sapiens R-HSA-113507	2024-02-10	0.000580219	0.00171065	0	0	70.1373	522.671	ORC6;CDK1
Reactome_2016	Establishment of Sister Chromatid Cohesion Homo sapiens R-HSA-2468052	2024-02-10	0.000580219	0.00171065	0	0	70.1373	522.671	CDCA5;ESCO2
Reactome_2016	CDC6 association with the ORC:origin complex Homo sapiens R-HSA-68689	2024-02-11	0.000707483	0.0020505	0	0	62.3412	452.21	ORC6;E2F2
Reactome_2016	HDR through Homologous Recombination (HR) or Single Strand Annealing (SSA) Homo sapiens R-HSA-5693567	4/112	0.000753415	0.00214723	0	0	10.6382	76.4983	RAD51AP1;RAD51;EXO1;CLSPN
Reactome_2016	Nuclear Envelope Breakdown Homo sapiens R-HSA-2980766	3/51	0.00085672	0.00240163	0	0	17.7491	125.351	CCNB2;PLK1;CDK1
Reactome_2016	Mitotic Telophase/Cytokinesis Homo sapiens R-HSA-68884	2024-02-13	0.000998609	0.00275423	0	0	51.0013	352.375	PLK1;KIF20A
Reactome_2016	Signal Transduction Homo sapiens R-HSA-162582	19/2465	0.00107315	0.00291284	0	0	2.5146	17.1927	ARHGAP11A;PLK1;KIF14;BUB1B;CDCA8;IQGAP3;ZWINT;SKA1;AURKB;NDC80;CENPE;CENPF;DEPDC1B;NUF2;CDK1;CENPM;BIRC5;BUB1;SPC24
Reactome_2016	S Phase Homo sapiens R-HSA-69242	4/124	0.00110121	0.00294229	0	0	9.5686	65.1751	ORC6;CDC45;CDCA5;ESCO2
Reactome_2016	HDR through Homologous Recombination (HRR) Homo sapiens R-HSA-5685942	3/64	0.00165686	0.00435882	0	0	13.9574	89.3667	RAD51AP1;RAD51;EXO1
Reactome_2016	Transcriptional Regulation by TP53 Homo sapiens R-HSA-3700989	6/348	0.00169886	0.00440158	0	0	5.12831	32.7073	TPX2;EXO1;CDK1;BIRC5;AURKB;AURKA
Reactome_2016	TP53 Regulates Transcription of Genes Involved in G2 Cell Cycle Arrest Homo sapiens R-HSA-6804114	2024-02-18	0.00193582	0.00494068	0	0	35.0546	218.994	CDK1;AURKA
Reactome_2016	Cdc20:Phospho-APC/C mediated degradation of Cyclin A Homo sapiens R-HSA-174184	3/71	0.00223183	0.00561238	0	0	12.5162	76.4105	UBE2C;CDK1;BUB1B
Reactome_2016	APC:Cdc20 mediated degradation of cell cycle proteins prior to satisfation of the cell cycle checkpoint Homo sapiens R-HSA-179419	3/72	0.00232281	0.00575652	0	0	12.3342	74.8064	UBE2C;CDK1;BUB1B
Reactome_2016	Inhibition of the proteolytic activity of APC/C required for the onset of anaphase by mitotic spindle checkpoint components Homo sapiens R-HSA-141405	2024-02-20	0.00239265	0.00576258	0	0	31.1565	188.04	UBE2C;BUB1B
Reactome_2016	Inactivation of APC/C via direct inhibition of the APC/C complex Homo sapiens R-HSA-141430	2024-02-20	0.00239265	0.00576258	0	0	31.1565	188.04	UBE2C;BUB1B
Reactome_2016	Mitotic Spindle Checkpoint Homo sapiens R-HSA-69618	2024-02-21	0.00263828	0.00626591	0	0	29.5152	175.25	UBE2C;BUB1B
Reactome_2016	APC/C:Cdc20 mediated degradation of Cyclin B Homo sapiens R-HSA-174048	2024-02-23	0.00316355	0.0074105	0	0	26.7015	153.696	UBE2C;CDK1
Reactome_2016	DNA Replication Pre-Initiation Homo sapiens R-HSA-69002	3/82	0.00336058	0.00766213	0	0	10.7675	61.3275	ORC6;CDC45;E2F2
Reactome_2016	M/G1 Transition Homo sapiens R-HSA-68874	3/82	0.00336058	0.00766213	0	0	10.7675	61.3275	ORC6;CDC45;E2F2
Reactome_2016	APC-Cdc20 mediated degradation of Nek2A Homo sapiens R-HSA-179409	2024-02-25	0.00373361	0.00840062	0	0	24.3772	136.278	UBE2C;BUB1B
Reactome_2016	DNA Repair Homo sapiens R-HSA-73894	5/285	0.00386957	0.00859346	0	0	5.1594	28.6585	RAD51AP1;POLQ;RAD51;EXO1;CLSPN
Reactome_2016	Membrane Trafficking Homo sapiens R-HSA-199991	6/420	0.00430851	0.00944559	0	0	4.22085	22.9917	CENPE;KIF18B;KIF4A;KIF20A;KIF11;KIF15
Reactome_2016	Activation of the pre-replicative complex Homo sapiens R-HSA-68962	2/30	0.00535039	0.0115812	0	0	20.0191	104.712	ORC6;CDC45
Reactome_2016	DNA Replication Homo sapiens R-HSA-69306	3/105	0.00670137	0.0143242	0	0	8.32983	41.6945	ORC6;CDC45;E2F2
Reactome_2016	Nuclear Pore Complex (NPC) Disassembly Homo sapiens R-HSA-3301854	2/34	0.00683557	0.0144307	0	0	17.5132	87.3141	CCNB2;CDK1
Reactome_2016	Mitotic Prophase Homo sapiens R-HSA-68875	3/107	0.00705883	0.0147202	0	0	8.16882	40.4641	CCNB2;PLK1;CDK1
Reactome_2016	HDR through Single Strand Annealing (SSA) Homo sapiens R-HSA-5685938	2/37	0.00805797	0.0166014	0	0	16.0097	77.1841	RAD51;EXO1
Reactome_2016	Presynaptic phase of homologous DNA pairing and strand exchange Homo sapiens R-HSA-5693616	2/39	0.00892341	0.0181655	0	0	15.1427	71.4598	RAD51;EXO1
Reactome_2016	Vesicle-mediated transport Homo sapiens R-HSA-5653656	6/492	0.00912132	0.01835	0	0	3.58227	16.8264	CENPE;KIF18B;KIF4A;KIF20A;KIF11;KIF15
Reactome_2016	Condensation of Prophase Chromosomes Homo sapiens R-HSA-2299718	2/41	0.00982853	0.0195428	0	0	14.3648	66.4006	PLK1;CDK1
Reactome_2016	TP53 Regulates Transcription of Cell Cycle Genes Homo sapiens R-HSA-6791312	2/48	0.0133003	0.0261419	0	0	12.1745	52.5936	CDK1;AURKA
Reactome_2016	Hemostasis Homo sapiens R-HSA-109582	6/552	0.0153995	0.0294295	0	0	3.17878	13.2664	CENPE;KIF18B;KIF4A;KIF20A;KIF11;KIF15
Reactome_2016	Deposition of new CENPA-containing nucleosomes at the centromere Homo sapiens R-HSA-606279	2/52	0.0154892	0.0294295	0	0	11.1983	46.6702	HJURP;CENPM
Reactome_2016	Nucleosome assembly Homo sapiens R-HSA-774815	2/52	0.0154892	0.0294295	0	0	11.1983	46.6702	HJURP;CENPM
Reactome_2016	Assembly of the ORC complex at the origin of replication Homo sapiens R-HSA-68616	2024-01-06	0.0217037	0.0403405	0	0	55.3389	211.963	ORC6
Reactome_2016	Pyrimidine biosynthesis Homo sapiens R-HSA-500753	2024-01-06	0.0217037	0.0403405	0	0	55.3389	211.963	TYMS
Reactome_2016	APC/C:Cdc20 mediated degradation of Securin Homo sapiens R-HSA-174154	2/66	0.0242505	0.0445897	0	0	8.74252	32.5162	PTTG1;UBE2C
Reactome_2016	Assembly of the pre-replicative complex Homo sapiens R-HSA-68867	2/67	0.0249386	0.045367	0	0	8.60758	31.7735	ORC6;E2F2
Reactome_2016	Loss of Nlp from mitotic centrosomes Homo sapiens R-HSA-380259	2/69	0.0263383	0.0469152	0	0	8.3498	30.366	PLK1;CDK1
Reactome_2016	Loss of proteins required for interphase microtubule organization?from the centrosome Homo sapiens R-HSA-380284	2/69	0.0263383	0.0469152	0	0	8.3498	30.366	PLK1;CDK1
Reactome_2016	Regulation of DNA replication Homo sapiens R-HSA-69304	2/75	0.0307229	0.054161	0	0	7.6612	26.682	ORC6;E2F2
Reactome_2016	G2/M DNA damage checkpoint Homo sapiens R-HSA-69473	2/78	0.0330163	0.0576101	0	0	7.35767	25.0952	EXO1;CDK1
Reactome_2016	Centrosome maturation Homo sapiens R-HSA-380287	2/79	0.0337953	0.05779	0	0	7.26175	24.5987	PLK1;CDK1
Reactome_2016	Recruitment of mitotic centrosome proteins and complexes Homo sapiens R-HSA-380270	2/79	0.0337953	0.05779	0	0	7.26175	24.5987	PLK1;CDK1
Reactome_2016	Processing of DNA double-strand break ends Homo sapiens R-HSA-5693607	2/81	0.0353748	0.059051	0	0	7.0772	23.6503	EXO1;CLSPN
Reactome_2016	HDR through MMEJ (alt-NHEJ) Homo sapiens R-HSA-5685939	2024-01-10	0.035914	0.059051	0	0	30.7377	102.253	POLQ
Reactome_2016	MAPK3 (ERK1) activation Homo sapiens R-HSA-110056	2024-01-10	0.035914	0.059051	0	0	30.7377	102.253	CDK1
Reactome_2016	MASTL Facilitates Mitotic Progression Homo sapiens R-HSA-2465910	2024-01-10	0.035914	0.059051	0	0	30.7377	102.253	CDK1
Reactome_2016	RHO GTPases activate IQGAPs Homo sapiens R-HSA-5626467	2024-01-11	0.0394347	0.0630398	0	0	27.6625	89.4359	IQGAP3
Reactome_2016	Recruitment of NuMA to mitotic centrosomes Homo sapiens R-HSA-380320	2024-01-11	0.0394347	0.0630398	0	0	27.6625	89.4359	CDK1
Reactome_2016	Chromosome Maintenance Homo sapiens R-HSA-73886	2/86	0.0394459	0.0630398	0	0	6.65426	21.5121	HJURP;CENPM
Reactome_2016	Metabolism of nucleotides Homo sapiens R-HSA-15869	2/87	0.0402806	0.0637777	0	0	6.57564	21.1202	RRM2;TYMS
Reactome_2016	Post-translational protein modification Homo sapiens R-HSA-597592	5/521	0.041661	0.065358	0	0	2.76605	8.79102	TOP2A;BIRC5;CDCA8;AURKB;AURKA
Reactome_2016	Chk1/Chk2(Cds1) mediated inactivation of Cyclin B:Cdk1 complex Homo sapiens R-HSA-75035	2024-01-12	0.0429427	0.0655643	0	0	25.1465	79.1583	CDK1
Reactome_2016	Unwinding of DNA Homo sapiens R-HSA-176974	2024-01-12	0.0429427	0.0655643	0	0	25.1465	79.1583	CDC45
Reactome_2016	Hyaluronan uptake and degradation Homo sapiens R-HSA-2160916	2024-01-12	0.0429427	0.0655643	0	0	25.1465	79.1583	HMMR
Reactome_2016	Synthesis of DNA Homo sapiens R-HSA-69239	2/97	0.0489866	0.0729611	0	0	5.8805	17.7368	ORC6;CDC45
Reactome_2016	Anchoring of the basal body to the plasma membrane Homo sapiens R-HSA-5620912	2/97	0.0489866	0.0729611	0	0	5.8805	17.7368	PLK1;CDK1
Reactome_2016	TP53 regulates transcription of several additional cell death genes whose specific roles in p53-dependent apoptosis remain uncertain Homo sapiens R-HSA-6803205	2024-01-14	0.0499208	0.0729611	0	0	21.2756	63.7699	BIRC5
Reactome_2016	Mismatch repair (MMR) directed by MSH2:MSH3 (MutSbeta) Homo sapiens R-HSA-5358606	2024-01-14	0.0499208	0.0729611	0	0	21.2756	63.7699	EXO1
Reactome_2016	Mismatch repair (MMR) directed by MSH2:MSH6 (MutSalpha) Homo sapiens R-HSA-5358565	2024-01-14	0.0499208	0.0729611	0	0	21.2756	63.7699	EXO1
Reactome_2016	Mismatch Repair Homo sapiens R-HSA-5358508	2024-01-15	0.053391	0.0760822	0	0	19.755	57.8843	EXO1
Reactome_2016	Association of licensing factors with the pre-replicative complex Homo sapiens R-HSA-69298	2024-01-15	0.053391	0.0760822	0	0	19.755	57.8843	E2F2
Reactome_2016	Depolymerisation of the Nuclear Lamina Homo sapiens R-HSA-4419969	2024-01-15	0.053391	0.0760822	0	0	19.755	57.8843	CDK1
Reactome_2016	RHO GTPases activate CIT Homo sapiens R-HSA-5625900	2024-01-16	0.0568487	0.0803399	0	0	18.437	52.8657	KIF14
Reactome_2016	Adaptive Immune System Homo sapiens R-HSA-1280218	6/762	0.0594446	0.0833198	0	0	2.27091	6.41012	CENPE;UBE2C;KIF4A;KIF20A;KIF11;KIF15
Reactome_2016	Hyaluronan metabolism Homo sapiens R-HSA-2142845	2024-01-17	0.060294	0.0838233	0	0	17.2839	48.5421	HMMR
Reactome_2016	Conversion from APC/C:Cdc20 to APC/C:Cdh1 in late anaphase Homo sapiens R-HSA-176407	2024-01-19	0.0671473	0.0925982	0	0	15.3619	41.4904	UBE2C
Reactome_2016	Rho GTPase cycle Homo sapiens R-HSA-194840	2/122	0.0733149	0.100295	0	0	4.64953	12.1492	ARHGAP11A;DEPDC1B
Reactome_2016	Generic Transcription Pathway Homo sapiens R-HSA-212436	6/812	0.0757806	0.102845	0	0	2.12448	5.48097	TPX2;EXO1;CDK1;BIRC5;AURKB;AURKA
Reactome_2016	RAF-independent MAPK1/3 activation Homo sapiens R-HSA-112409	2024-01-23	0.0807063	0.108668	0	0	12.5663	31.6286	CDK1
Reactome_2016	Pyrimidine metabolism Homo sapiens R-HSA-73848	2024-01-24	0.0840656	0.112306	0	0	12.0193	29.7617	TYMS
Reactome_2016	Synthesis and interconversion of nucleotide di- and triphosphates Homo sapiens R-HSA-499943	2024-01-25	0.0874128	0.115873	0	0	11.5179	28.0705	RRM2
Reactome_2016	Recycling pathway of L1 Homo sapiens R-HSA-437239	2024-01-26	0.0907479	0.119368	0	0	11.0567	26.5324	KIF4A
Reactome_2016	DNA strand elongation Homo sapiens R-HSA-69190	1/32	0.110508	0.142081	0	0	8.91398	19.6346	CDC45
Reactome_2016	Oncogene Induced Senescence Homo sapiens R-HSA-2559585	1/32	0.110508	0.142081	0	0	8.91398	19.6346	E2F2
Reactome_2016	DNA methylation Homo sapiens R-HSA-5334118	1/32	0.110508	0.142081	0	0	8.91398	19.6346	UHRF1
Reactome_2016	Cellular Senescence Homo sapiens R-HSA-2559583	2/161	0.117051	0.149371	0	0	3.50217	7.51266	UBE2C;E2F2
Reactome_2016	Regulation of TP53 Degradation Homo sapiens R-HSA-6804757	1/35	0.120228	0.152289	0	0	8.12623	17.2143	CDK1
Reactome_2016	Regulation of TP53 Expression and Degradation Homo sapiens R-HSA-6806003	1/36	0.123445	0.155214	0	0	7.89365	16.5132	CDK1
Reactome_2016	Apoptotic cleavage of cellular proteins Homo sapiens R-HSA-111465	1/37	0.12665	0.158081	0	0	7.674	15.857	CLSPN
Reactome_2016	G1 Phase Homo sapiens R-HSA-69236	1/38	0.129844	0.159736	0	0	7.46622	15.2417	E2F2
Reactome_2016	Cyclin D associated events in G1 Homo sapiens R-HSA-69231	1/38	0.129844	0.159736	0	0	7.46622	15.2417	E2F2
Reactome_2016	TP53 Regulates Transcription of Cell Death Genes Homo sapiens R-HSA-5633008	1/43	0.14564	0.177889	0	0	6.57573	12.6689	BIRC5
Reactome_2016	Assembly of the primary cilium Homo sapiens R-HSA-5617833	2/187	0.149036	0.180745	0	0	3.00601	5.72216	PLK1;CDK1
Reactome_2016	Apoptotic execution phase Homo sapiens R-HSA-75153	1/51	0.170327	0.205112	0	0	5.52139	9.77304	CLSPN
Reactome_2016	Meiotic recombination Homo sapiens R-HSA-912446	1/54	0.179403	0.21453	0	0	5.20807	8.94811	RAD51
Reactome_2016	CDT1 association with the CDC6:ORC:origin complex Homo sapiens R-HSA-68827	1/58	0.191351	0.227229	0	0	4.84162	8.00633	ORC6
Reactome_2016	Autodegradation of Cdh1 by Cdh1:APC/C Homo sapiens R-HSA-174084	1/62	0.203127	0.23955	0	0	4.52322	7.20966	UBE2C
Reactome_2016	Cyclin E associated events during G1/S transition Homo sapiens R-HSA-69202	1/68	0.220476	0.258229	0	0	4.11692	6.22464	PKMYT1
Reactome_2016	Switching of origins to a post-replicative state Homo sapiens R-HSA-69052	1/70	0.226176	0.261324	0	0	3.99718	5.94159	ORC6
Reactome_2016	Orc1 removal from chromatin Homo sapiens R-HSA-68949	1/70	0.226176	0.261324	0	0	3.99718	5.94159	ORC6
Reactome_2016	Removal of licensing factors from origins Homo sapiens R-HSA-69300	1/72	0.231834	0.266065	0	0	3.88419	5.67766	ORC6
Reactome_2016	Senescence-Associated Secretory Phenotype (SASP) Homo sapiens R-HSA-2559582	1/77	0.245802	0.280215	0	0	3.62774	5.09055	UBE2C
Reactome_2016	Meiosis Homo sapiens R-HSA-1500620	1/85	0.267632	0.30308	0	0	3.28092	4.32471	RAD51
Reactome_2016	Oxidative Stress Induced Senescence Homo sapiens R-HSA-2559580	1/91	0.283595	0.319044	0	0	3.06127	3.85783	E2F2
Reactome_2016	MAPK6/MAPK4 signaling Homo sapiens R-HSA-5687128	1/92	0.286222	0.319895	0	0	3.02747	3.78733	CDK1
Reactome_2016	L1CAM interactions Homo sapiens R-HSA-373760	1/96	0.296634	0.32938	0	0	2.89942	3.52353	KIF4A
Reactome_2016	Organelle biogenesis and maintenance Homo sapiens R-HSA-1852241	2/326	0.334394	0.368913	0	0	1.70431	1.86696	PLK1;CDK1
Reactome_2016	Epigenetic regulation of gene expression Homo sapiens R-HSA-212165	1/115	0.344084	0.377169	0	0	2.41386	2.57528	UHRF1
Reactome_2016	Metabolism of proteins Homo sapiens R-HSA-392499	5/1074	0.35502	0.386678	0	0	1.29712	1.34327	TOP2A;BIRC5;CDCA8;AURKB;AURKA
Reactome_2016	Glycosaminoglycan metabolism Homo sapiens R-HSA-1630316	1/121	0.358401	0.38789	0	0	2.29248	2.35231	HMMR
Reactome_2016	Gene Expression Homo sapiens R-HSA-74160	7/1631	0.385707	0.414817	0	0	1.19534	1.13877	TPX2;UHRF1;EXO1;CDK1;BIRC5;AURKB;AURKA
Reactome_2016	Cellular responses to stress Homo sapiens R-HSA-2262752	2/367	0.388431	0.415135	0	0	1.5097	1.42764	UBE2C;E2F2
Reactome_2016	Apoptosis Homo sapiens R-HSA-109581	1/163	0.450347	0.478319	0	0	1.69453	1.35179	CLSPN
Reactome_2016	Programmed Cell Death Homo sapiens R-HSA-5357801	1/166	0.456394	0.481749	0	0	1.66347	1.30482	CLSPN
Reactome_2016	Immune System Homo sapiens R-HSA-168256	6/1547	0.500594	0.525163	0	0	1.06847	0.739337	CENPE;UBE2C;KIF4A;KIF20A;KIF11;KIF15
Reactome_2016	MAPK1/MAPK3 signaling Homo sapiens R-HSA-5684996	1/241	0.587945	0.61304	0	0	1.13929	0.605105	CDK1
Reactome_2016	Antigen processing: Ubiquitination & Proteasome degradation Homo sapiens R-HSA-983168	1/260	0.61594	0.638337	0	0	1.0547	0.511113	UBE2C
Reactome_2016	Metabolism of carbohydrates Homo sapiens R-HSA-71387	1/282	0.646017	0.66417	0	0	0.971036	0.424274	HMMR
Reactome_2016	MAPK family signaling cascades Homo sapiens R-HSA-5683057	1/284	0.648633	0.66417	0	0	0.964075	0.417336	CDK1
Reactome_2016	Class I MHC mediated antigen processing & presentation Homo sapiens R-HSA-983169	1/305	0.674978	0.687031	0	0	0.896519	0.352399	UBE2C
Reactome_2016	Axon guidance Homo sapiens R-HSA-422475	1/515	0.851601	0.861679	0	0	0.524562	0.0842644	KIF4A
Reactome_2016	Developmental Biology Homo sapiens R-HSA-1266738	1/786	0.946718	0.952287	0	0	0.338677	0.018544	KIF4A
Reactome_2016	Metabolism Homo sapiens R-HSA-1430728	3/1908	0.975047	0.975047	0	0	0.405444	0.0102454	RRM2;HMMR;TYMS

## Sheet: WikiPathways
Supplementary table 4. The gene-set enrichment analysis (Enrichr) results of BrC19
Gene_set	Term	Overlap	P-value	Adjusted P-value	Old P-value	Old Adjusted P-value	Odds Ratio	Combined Score	Genes
WikiPathways_2019_Human	Cell Cycle WP179	11/120	5.91372e-13	1.98093e-11	0	0	32.2578	908.26	CCNB2;ORC6;CDC45;ESPL1;PTTG1;PLK1;CDK1;E2F2;TTK;PKMYT1;BUB1
WikiPathways_2019_Human	Retinoblastoma Gene in Cancer WP2446	10/87	7.07475e-13	1.98093e-11	0	0	40.9194	1144.81	TOP2A;ANLN;CCNB2;RRM2;CDC45;KIF4A;CDK1;E2F2;TTK;TYMS
WikiPathways_2019_Human	Gastric Cancer Network 1 WP2361	2024-07-29	9.40287e-12	1.7552e-10	0	0	95.9607	2436.44	TOP2A;TPX2;CENPF;UBE2C;MYBL2;AURKA;KIF15
WikiPathways_2019_Human	Regulation of sister chromatid separation at the metaphase-anaphase transition WP4240	2024-05-15	1.64466e-09	2.30252e-08	0	0	146.449	2962.03	CENPE;ESPL1;PTTG1;BUB1B;BUB1
WikiPathways_2019_Human	DNA IR-damage and cellular response via ATR WP4016	7/80	1.65158e-08	1.84977e-07	0	0	28.8456	516.882	RAD51;CDC45;EXO1;PLK1;CDK1;CLSPN;FOXM1
WikiPathways_2019_Human	G1 to S cell cycle control WP45	4/64	8.79349e-05	0.000820726	0	0	19.1952	179.262	ORC6;CDC45;CDK1;E2F2
WikiPathways_2019_Human	ATM Signaling Network in Development and Disease WP3878	3/45	0.000592984	0.00474388	0	0	20.2908	150.768	CDK1;BUB1;AURKB
WikiPathways_2019_Human	Hepatitis C and Hepatocellular Carcinoma WP3646	3/49	0.000761915	0.0053334	0	0	18.5227	132.987	RRM2;BIRC5;E2F2
WikiPathways_2019_Human	DNA Damage Response WP707	3/68	0.00197231	0.0115516	0	0	13.0958	81.568	CCNB2;RAD51;CDK1
WikiPathways_2019_Human	miRNA Regulation of DNA Damage Response WP1530	3/71	0.00223183	0.0115516	0	0	12.5162	76.4105	CCNB2;RAD51;CDK1
WikiPathways_2019_Human	Integrated Breast Cancer Pathway WP1984	4/151	0.00226906	0.0115516	0	0	7.80045	47.4922	RAD51;PLK1;RAD54L;AURKA
WikiPathways_2019_Human	Gastric Cancer Network 2 WP2363	2/31	0.00570595	0.0266278	0	0	19.3278	99.8523	TOP2A;UBE2C
WikiPathways_2019_Human	Fluoropyrimidine Activity WP1601	2/33	0.00644862	0.0277787	0	0	18.0791	91.1888	RRM2;TYMS
WikiPathways_2019_Human	ATM Signaling Pathway WP2516	2/40	0.00937105	0.0374842	0	0	14.7435	68.8541	RAD51;CDK1
WikiPathways_2019_Human	DNA Replication WP466	2/42	0.0102958	0.0384376	0	0	14.0049	64.0868	ORC6;CDC45
WikiPathways_2019_Human	Integrated Cancer Pathway WP1971	2/44	0.0112593	0.0394075	0	0	13.3367	59.8359	PLK1;CDK1
WikiPathways_2019_Human	Regulation of Microtubule Cytoskeleton WP2038	2/46	0.012261	0.0403891	0	0	12.7292	56.0254	CDK1;AURKB
WikiPathways_2019_Human	DNA IR-Double Strand Breaks (DSBs) and cellular response via ATM WP3959	2/55	0.0172253	0.0535899	0	0	10.5628	42.8997	RAD51;EXO1
WikiPathways_2019_Human	Genotoxicity pathway WP4286	2/63	0.0222348	0.0655341	0	0	9.17386	34.9166	CENPE;E2F8
WikiPathways_2019_Human	RAC1/PAK1/p38/MMP2 Pathway WP3303	2/68	0.0256345	0.0717766	0	0	8.47674	31.0572	RAD51;BIRC5
WikiPathways_2019_Human	DNA Mismatch Repair WP531	2024-01-09	0.0323806	0.0824234	0	0	34.5816	118.622	EXO1
WikiPathways_2019_Human	Pyrimidine metabolism and related diseases WP4225	2024-01-09	0.0323806	0.0824234	0	0	34.5816	118.622	TYMS
WikiPathways_2019_Human	Pyrimidine metabolism WP4022	2/85	0.038618	0.0940263	0	0	6.73477	21.9152	RRM2;TYMS
WikiPathways_2019_Human	Pancreatic adenocarcinoma pathway WP4263	2/89	0.0419701	0.0979303	0	0	6.42383	20.3687	RAD51;E2F2
WikiPathways_2019_Human	Homologous recombination WP186	2024-01-13	0.046438	0.10002	0	0	23.0498	70.7544	RAD51
WikiPathways_2019_Human	Disorders of Folate Metabolism and Transport WP4259	2024-01-13	0.046438	0.10002	0	0	23.0498	70.7544	TYMS
WikiPathways_2019_Human	Nucleotide Metabolism WP404	2024-01-19	0.0671473	0.134295	0	0	15.3619	41.4904	RRM2
WikiPathways_2019_Human	Extracellular vesicles in the crosstalk of cardiac cells WP4300	2024-01-19	0.0671473	0.134295	0	0	15.3619	41.4904	BIRC5
WikiPathways_2019_Human	TGF-beta Signaling Pathway WP366	2/132	0.083936	0.162083	0	0	4.28971	10.6286	CCNB2;CDK1
WikiPathways_2019_Human	PPAR Alpha Pathway WP2878	2024-01-26	0.0907479	0.169396	0	0	11.0567	26.5324	CDK1
WikiPathways_2019_Human	One Carbon Metabolism WP241	2024-01-30	0.103969	0.179164	0	0	9.52969	21.5721	TYMS
WikiPathways_2019_Human	Trans-sulfuration and one carbon metabolism WP2525	2024-01-31	0.107244	0.179164	0	0	9.21157	20.5662	TYMS
WikiPathways_2019_Human	Ethanol effects on histone modifications WP3996	2024-01-31	0.107244	0.179164	0	0	9.21157	20.5662	TYMS
WikiPathways_2019_Human	Breast cancer pathway WP4262	2/154	0.108778	0.179164	0	0	3.66475	8.13006	RAD51;E2F2
WikiPathways_2019_Human	EGF/EGFR Signaling Pathway WP437	2/162	0.118246	0.187021	0	0	3.48011	7.42998	MYBL2;AURKA
WikiPathways_2019_Human	Photodynamic therapy-induced NF-kB survival signaling WP3617	1/35	0.120228	0.187021	0	0	8.12623	17.2143	BIRC5
WikiPathways_2019_Human	Photodynamic therapy-induced HIF-1 survival signaling WP3614	1/37	0.12665	0.191686	0	0	7.674	15.857	BIRC5
WikiPathways_2019_Human	Interleukin-11 Signaling Pathway WP2332	1/44	0.148765	0.219232	0	0	6.42248	12.2373	BIRC5
WikiPathways_2019_Human	Circadian rhythm related genes WP3594	2/201	0.166923	0.239203	0	0	2.79255	4.99929	TOP2A;TYMS
WikiPathways_2019_Human	One carbon metabolism and related pathways WP3940	1/52	0.173363	0.239203	0	0	5.41285	9.4853	TYMS
WikiPathways_2019_Human	Apoptosis-related network due to altered Notch3 in ovarian cancer WP2864	1/53	0.176388	0.239203	0	0	5.30849	9.21059	BIRC5
WikiPathways_2019_Human	IL-4 Signaling Pathway WP395	1/54	0.179403	0.239203	0	0	5.20807	8.94811	BIRC5
WikiPathways_2019_Human	Pathways Affected in Adenoid Cystic Carcinoma WP3651	1/65	0.211849	0.273299	0	0	4.31055	6.68946	UHRF1
WikiPathways_2019_Human	Non-small cell lung cancer WP4255	1/66	0.214735	0.273299	0	0	4.24402	6.52879	E2F2
WikiPathways_2019_Human	Primary Focal Segmental Glomerulosclerosis FSGS WP2572	1/72	0.231834	0.285658	0	0	3.88419	5.67766	MKI67
WikiPathways_2019_Human	Chromosomal and microsatellite instability in colorectal cancer WP4216	1/73	0.234648	0.285658	0	0	3.83005	5.55231	BIRC5
WikiPathways_2019_Human	Apoptosis WP254	1/84	0.264938	0.315671	0	0	3.32062	4.41064	BIRC5
WikiPathways_2019_Human	Apoptosis Modulation and Signaling WP1772	1/91	0.283595	0.32711	0	0	3.06127	3.85783	BIRC5
WikiPathways_2019_Human	TNF alpha Signaling Pathway WP231	1/92	0.286222	0.32711	0	0	3.02747	3.78733	PLK1
WikiPathways_2019_Human	Spinal Cord Injury WP2431	1/118	0.351282	0.390942	0	0	2.35161	2.46018	CDK1
WikiPathways_2019_Human	Hippo-Merlin Signaling Dysregulation WP4541	1/120	0.356037	0.390942	0	0	2.31186	2.38751	FOXM1
WikiPathways_2019_Human	Regulation of toll-like receptor signaling pathway WP1449	1/139	0.39953	0.430263	0	0	1.99165	1.82727	PLK1
WikiPathways_2019_Human	Sudden Infant Death Syndrome (SIDS) Susceptibility Pathways WP706	1/158	0.440123	0.45856	0	0	1.74894	1.43536	FOXM1
WikiPathways_2019_Human	Epithelial to mesenchymal transition in colorectal cancer WP4239	1/159	0.442183	0.45856	0	0	1.73778	1.41809	FOXM1
WikiPathways_2019_Human	Ciliary landscape WP4352	1/216	0.548023	0.557987	0	0	1.27339	0.765861	IQGAP3
WikiPathways_2019_Human	Nuclear Receptors Meta-Pathway WP2882	1/319	0.691449	0.691449	0	0	0.856438	0.315997	CDK1
