# Supplementary material for: Community cohesion looseness in gene networks reveals individualized drug targets and resistance
Source: Brief Bioinform. 2024 Apr 15;25(3):bbae175. doi: 10.1093/bib/bbae175 (PMC11018546; doi:10.1093/bib/bbae175)
Supplement: Supplementary_table5_bbae175 [file supplementary_table5_bbae175.xlsx]

## Sheet: Sheet1
Supplementary Table 5. The list of top 23 differentially expressed genes (limma) between normal breast and breast cancer tissue samples for breast cancer classification
Gene Symbol	logFC	AveExpr	t	P.Value	adj.P.Val	B
SPRY2	-18.5133	6.81261	-48.4243	3.72079e-223	5.79402e-219	500.129
ADAMTS5	-11.6353	3.60063	-42.5285	3.2846e-194	2.55739e-190	433.753
ADAM33	-4.92575	1.43578	-41.5403	3.56742e-189	1.85173e-185	422.199
VEGFD	-15.1289	2.92421	-41.2138	1.68892e-187	6.57496e-184	418.355
TSLP	-0.969705	0.258295	-40.6938	8.08946e-185	2.51938e-181	412.205
SCN4B	-7.6252	2.72413	-40.5285	5.79481e-184	1.50395e-180	410.243
ITM2A	-41.283	16.1191	-38.7895	6.9742e-175	1.55146e-171	389.405
PAMR1	-17.9873	4.3947	-38.6158	5.74604e-174	1.11847e-170	387.303
SRPX	-38.3879	13.941	-38.323	2.02352e-172	3.50114e-169	383.753
LDB2	-8.81634	4.0895	-37.7645	1.85806e-169	2.89337e-166	376.952
SDPR	-41.907	9.5144	-37.7187	3.25583e-169	4.60906e-166	376.393
LIMS2	-6.79834	3.06138	-37.6191	1.10363e-168	1.43215e-165	375.176
PEAR1	-4.31918	1.92838	-37.3135	4.7075e-167	5.63886e-164	371.434
PLPP3	-32.7362	17.3308	-37.2767	7.3995e-167	8.23036e-164	370.983
LHFP	-48.3345	23.0366	-37.1025	6.31557e-166	6.5564e-163	368.846
TMEM220	-3.54405	1.49928	-37.0106	1.96163e-165	1.90916e-162	367.716
GIPC2	-2.42741	0.823597	-36.7827	3.26728e-164	2.99283e-161	364.912
IL11RA	-4.17563	2.37993	-36.4655	1.65552e-162	1.43221e-159	360.998
PDE2A	-8.87254	2.524	-36.4066	3.43882e-162	2.81838e-159	360.269
CACHD1	-7.8358	3.66204	-36.194	4.80673e-161	3.74252e-158	357.64
LIFR	-14.8449	5.60764	-36.1003	1.5416e-160	1.14314e-157	356.478
MME	-27.9115	7.6683	-36.0354	3.45238e-160	2.44366e-157	355.674
TGFBR2	-79.2596	36.1489	-35.9808	6.8112e-160	4.61148e-157	354.997
