# Supplementary material for: Community cohesion looseness in gene networks reveals individualized drug targets and resistance
Source: Brief Bioinform. 2024 Apr 15;25(3):bbae175. doi: 10.1093/bib/bbae175 (PMC11018546; doi:10.1093/bib/bbae175)
Supplement: Supplementary_table6_bbae175 [file supplementary_table6_bbae175.xlsx]

## Sheet: BrC19
Supplementary table 6. The anti-cancer drug and target list according to the anti-cancer drugs and targets information (BrC19)
drug	target
Tozasertib	AURKA
Genentech Cpd 10	AURKA
GSK1070916	AURKA
Alisertib	AURKA
CD532	AURKA
ZM447439	AURKA
Alisertib	AURKA
Tozasertib	AURKA
HG-5-113-01	AURKA
Tozasertib	AURKB
Genentech Cpd 10	AURKB
BX795	AURKB
SL0101	AURKB
ZM447439	AURKB
Tozasertib	AURKB
Sepantronium bromide	BIRC5
Sepantronium bromide	BIRC5
CGP-60474	CDK1
AT-7519	CDK1
RO-3306	CDK1
Dinaciclib	CDK1
S-Trityl-L-cysteine	KIF11
ARRY-520	KIF11
AZD4877	KIF11
BI-2536	PLK1
GW843682X	PLK1
BI-2536	PLK1
MK-1775	PLK1
PLK_6522	PLK1
Etoposide	TOP2A
Mitoxantrone	TOP2A
BAY-MPS-combo-1 (paclitaxel 5 uM)	TTK
BAY-MPS-combo 2 (paclitaxel 1 uM)	TTK
TTK_3146	TTK
Pemetrexed	TYMS
Methotrexate	TYMS

## Sheet: BrC12
Supplementary table 6. The anti-cancer drug and target list according to the anti-cancer drugs and targets information (BrC12)
drug	target
Bromosporine	CECR2
CI-1033	ERBB4
PF-00299804	ERBB4
AST-1306	ERBB4
Tamoxifen	ESR1
Fulvestrant	ESR1
Fulvestrant	ESR1
Fulvestrant	ESR1
GDC0810	ESR1
PD173074	FGFR3
AZD4547	FGFR3
FGFR_3831	FGFR3
AZD4547	FGFR3
AZD4547	FGFR3
FGFR_0939	FGFR4
FGFR_3831	FGFR4
AICA Ribonucleotide	PRKAA2
CMK	RPS6KA3
FMK	RPS6KA3
SL0101	RPS6KA3
LJI308	RPS6KA3
GSK650394	SGK3

## Sheet: BrC24
Supplementary table 6. The anti-cancer drug and target list according to the anti-cancer drugs and targets information (BrC24)
drug	target
Sunitinib	KIT
Sorafenib	KIT
Imatinib	KIT
Dasatinib	KIT
Pazopanib	KIT
Cabozantinib	KIT
Linifanib	KIT
Masitinib	KIT
Amuvatinib	KIT
OSI-930	KIT
Tivozanib	KIT
Axitinib	KIT
Motesanib	KIT
Dasatinib	KIT
Sorafenib	KIT
Cediranib	KIT

## Sheet: BrC11
Supplementary table 6. The anti-cancer drug and target list according to the anti-cancer drugs and targets information (BrC11)
drug	target
EPZ004777	DOT1L
SGC0946	DOT1L
EPZ5676	DOT1L
SGC0946	DOT1L
WZ3105	IRAK1
QL-XII-47	IRAK1
THZ-2-98-01	IRAK1
Daporinad	NAMPT
Voxtalisib	PRKDC
NU7441	PRKDC
torin2	PRKDC

## Sheet: BrC8
Supplementary table 6. The anti-cancer drug and target list according to the anti-cancer drugs and targets information (BrC8)
drug	target
SB505124	ACVR1C
SB505124	ACVR1C
LMB_AB1	ADRA1A
AGI-5198	IDH1
JNK-9L	MAPK10
CRT0105950	MAPK10
FH535	PPARG
GSK269962A	ROCK2
GSK429286A	ROCK2
WZ3105	ROCK2
Y-39983	ROCK2
GSK269962A	ROCK2
AZD5363	ROCK2
Bexarotene	RXRA
CAY10566	SCD
GSK650394	SGK2
