# Supplementary material for: Community cohesion looseness in gene networks reveals individualized drug targets and resistance
Source: Brief Bioinform. 2024 Apr 15;25(3):bbae175. doi: 10.1093/bib/bbae175 (PMC11018546; doi:10.1093/bib/bbae175)
Supplement: Supplementary_table7_bbae175 [file supplementary_table7_bbae175.xlsx]

## Sheet: Sheet1
Supplementary table 7. The average IC50 values of the individualized therapeutic targets priortized by community cohesion scores, previous individualized gene network estimation methods, and gene expressions
	Community cohesion scores	SSPCC (spl)	SSPCC (degree)	LIONESS (spl)	LIONESS (degree)	SWEET (spl)	SWEET (degree)	gene expressions (z-score)
average IC50 (μM)	10.372	41.979	41.979	100.05	88.194	90.43	133.91	103.33
