# Supplementary material for: Community cohesion looseness in gene networks reveals individualized drug targets and resistance
Source: Brief Bioinform. 2024 Apr 15;25(3):bbae175. doi: 10.1093/bib/bbae175 (PMC11018546; doi:10.1093/bib/bbae175)
Supplement: Supplementary_table8_bbae175 [file supplementary_table8_bbae175.xlsx]

## Sheet: Sheet1
Supplementary Table 8. The survival anlaysis of ER+ breast cancer (log rank test)
co-expressed module	threshold	p-value	# of samples < threshold	# of samples > threshold
BrC7	0.709	0.572	115	66
BrC2	0.742	0.161	59	122
BrC3	0.787	0.122	64	117
BrC14	0.638	0.013	119	62
BrC22	0.72	0.023	124	57
BrC24	0.673	0.051	80	101
BrC21	0.518	0.18	122	59
BrC23	0.774	0.04	116	65
BrC5	0.825	0.033	66	115
BrC11	0.529	0.0001	102	79
BrC17	0.737	0.006	121	60
BrC16	0.464	0.044	115	66
BrC18	0.309	0.202	123	58
BrC19	0.143	1.36e-06	55	126
BrC9	0.745	0.01	93	88
BrC15	0.349	0.23	52	129
BrC25	0.433	0.45	123	58
BrC8	0.678	0.001	111	70
BrC6	0.667	0.263	130	51
BrC13	0.737	0.177	52	129
BrC12	0.722	0.302	128	53
BrC1	0.829	0.373	126	55
BrC4	0.756	0.531	113	68
